# Supplementary material for: 2,3-Diamino­pyridinium 4-hydroxy­benzoate
Source: Acta Crystallogr Sect E Struct Rep Online. 2009 Jun 6;65(Pt 7):o1496–7. doi: 10.1107/S1600536809020832 (PMC2969455; doi:10.1107/S1600536809020832)
Supplement: Supplementary file 2 [file e-65-o1496-Isup2.hkl]

#
# h,k,l, Fc-squared, Fo-squared, sigma(Fo-squared) and status flag
#
data_I
_shelx_title ' ap1am in P2(1)/c  (100K)'
_shelx_refln_list_code          4
_shelx_F_calc_maximum      173.60
_exptl_crystal_F_000       520.00
_reflns_d_resolution_high  0.6196
 
loop_
 _symmetry_equiv_pos_as_xyz
 'x, y, z'
 '-x, y+1/2, -z+1/2'
 '-x, -y, -z'
 'x, -y-1/2, z-1/2'
 
_cell_length_a    10.2915
_cell_length_b    11.4946
_cell_length_c    11.0921
_cell_angle_alpha  90.000
_cell_angle_beta  112.644
_cell_angle_gamma  90.000
 
_shelx_F_squared_multiplier     1.000
 
loop_
 _refln_index_h
 _refln_index_k
 _refln_index_l
 _refln_F_squared_calc
 _refln_F_squared_meas
 _refln_F_squared_sigma
 _refln_observed_status
   1   0   0      695.55      648.60     23.07 o
   2   0   0      750.77      737.06     16.85 o
   3   0   0      888.49     1010.37     23.00 o
   4   0   0      961.85     1024.63     28.69 o
   5   0   0      174.59      203.68      4.10 o
   6   0   0       54.07       60.50      1.63 o
   7   0   0      329.99      332.46      7.21 o
   8   0   0      301.22      302.25      8.24 o
   9   0   0       85.00       75.23      3.99 o
  10   0   0        5.33        7.54      1.90 o
  12   0   0       26.83       20.31      3.58 o
  13   0   0       10.72       18.18      3.66 o
  14   0   0       12.56       13.37      3.70 o
  15   0   0       34.12       35.53      3.18 o
   1   1   0        0.59       -0.27      0.14 o
   2   1   0     1029.91     1063.86     21.51 o
   3   1   0      312.06      370.95      7.37 o
   4   1   0      186.94      177.43      3.89 o
   5   1   0       22.04       22.84      1.09 o
   6   1   0      715.62      738.14      9.77 o
   7   1   0       28.44       39.09      1.26 o
   8   1   0       70.50       67.42      2.06 o
   9   1   0       59.24       55.43      3.32 o
  10   1   0       13.25       13.25      2.20 o
  11   1   0      154.93      148.10      6.79 o
  12   1   0       66.10       62.80      4.52 o
  13   1   0       14.21       14.43      1.86 o
  14   1   0        0.00       -1.76      1.27 o
  15   1   0       31.97       30.10      3.08 o
   0   2   0        3.65        5.69      0.32 o
   1   2   0      896.86      987.40     13.75 o
   2   2   0     7567.07     8168.87    193.37 o
   3   2   0     1133.76     1205.73     14.79 o
   4   2   0        3.01        5.39      0.30 o
   5   2   0        0.42        0.23      0.40 o
   6   2   0      689.53      732.75      8.79 o
   7   2   0      338.58      322.25      5.00 o
   8   2   0     1086.51     1062.73     18.79 o
   9   2   0        3.04        1.90      1.14 o
  10   2   0       11.99       16.09      2.35 o
  11   2   0       27.35       23.63      2.20 o
  12   2   0       66.47       62.01      3.40 o
  13   2   0        0.21        0.11      1.18 o
  14   2   0        0.13       -0.86      1.63 o
  15   2   0        0.48       -0.53      1.84 o
   1   3   0      122.52      143.73      2.22 o
   2   3   0      252.80      280.14      5.01 o
   3   3   0      253.04      298.46      3.39 o
   4   3   0       51.94       64.53      1.00 o
   5   3   0        1.02        1.40      0.25 o
   6   3   0       90.09      103.86      1.97 o
   7   3   0       11.50       17.12      1.01 o
   8   3   0      378.26      355.68      7.16 o
   9   3   0     1479.96     1403.81     28.20 o
  10   3   0      208.66      200.85      6.63 o
  11   3   0        0.23        1.86      1.14 o
  12   3   0        0.18        2.95      1.98 o
  13   3   0       36.56       41.01      6.50 o
  14   3   0        1.56        3.27      1.79 o
  15   3   0        0.05        2.89      1.94 o
   0   4   0     1189.98     1449.62     20.83 o
   1   4   0       75.11       59.09      1.37 o
   2   4   0     1707.92     1817.72     22.78 o
   3   4   0      340.58      413.71      4.38 o
   4   4   0       31.42       37.82      1.32 o
   5   4   0        1.54        6.66      0.38 o
   6   4   0       64.68       51.99      0.96 o
   7   4   0      854.64      843.40     12.43 o
   8   4   0      302.91      267.54      5.70 o
   9   4   0        0.52       -2.83      1.41 o
  10   4   0        8.68       11.03      1.83 o
  11   4   0        5.82        4.68      2.45 o
  12   4   0       15.86       15.83      2.65 o
  13   4   0       18.67       18.11      2.38 o
  14   4   0       29.39       32.42      2.99 o
   1   5   0     2819.62     3240.64     38.99 o
   2   5   0        2.97        1.36      0.46 o
   3   5   0      398.21      458.37      4.76 o
   4   5   0       12.23       11.90      0.43 o
   5   5   0      192.30      189.43      2.27 o
   6   5   0      275.69      263.73      3.13 o
   7   5   0      441.94      417.18      6.48 o
   8   5   0       78.56       68.37      2.73 o
   9   5   0       32.04       32.25      2.05 o
  10   5   0        0.68        0.20      2.15 o
  11   5   0       11.58       10.66      4.87 o
  12   5   0       10.95       11.67      2.84 o
  13   5   0       15.81       15.10      3.98 o
  14   5   0        1.54        1.97      1.80 o
   0   6   0      243.33      244.41      4.09 o
   1   6   0      117.45      113.71      1.64 o
   2   6   0     2254.30     2453.87     25.57 o
   3   6   0        1.54        0.50      0.24 o
   4   6   0       92.11       88.11      1.23 o
   5   6   0        4.62        7.01      0.45 o
   6   6   0      342.43      337.42      4.05 o
   7   6   0        9.78       11.16      0.70 o
   8   6   0       85.23       76.73      2.92 o
   9   6   0        3.24        2.81      1.14 o
  10   6   0        0.48        0.40      1.41 o
  11   6   0        5.78        4.88      1.75 o
  12   6   0       70.52       80.24      4.24 o
  13   6   0       18.71       19.96      2.54 o
  14   6   0        0.92       -0.01      1.78 o
   1   7   0      777.27      823.87     10.07 o
   2   7   0      152.47      162.08      2.33 o
   3   7   0       76.64       73.23      1.32 o
   4   7   0      132.67      131.51      1.98 o
   5   7   0      333.04      338.83      4.36 o
   6   7   0      124.52      120.10      1.83 o
   7   7   0        9.20       11.60      0.79 o
   8   7   0      137.80      131.58      3.57 o
   9   7   0        0.30        2.29      1.23 o
  10   7   0       35.29       39.28      2.76 o
  11   7   0       30.55       33.21      2.81 o
  12   7   0        0.00        0.28      2.41 o
  13   7   0        6.07        8.27      1.94 o
  14   7   0       11.29        9.42      5.64 o
   0   8   0      706.45      818.60     13.03 o
   1   8   0      105.33       94.66      1.53 o
   2   8   0      265.19      272.87      3.47 o
   3   8   0       41.60       36.57      0.77 o
   4   8   0      177.60      182.54      2.71 o
   5   8   0        1.62        1.75      0.65 o
   6   8   0       37.09       42.50      1.01 o
   7   8   0        4.80        5.08      0.61 o
   8   8   0       70.49       74.33      2.01 o
   9   8   0      244.92      245.16      5.81 o
  10   8   0      117.25      129.04      8.40 o
  11   8   0       27.04       28.58      3.04 o
  12   8   0        0.40        1.92      1.50 o
  13   8   0        0.60       -0.03      1.53 o
   1   9   0       53.48       48.73      1.06 o
   2   9   0       39.04       37.45      0.99 o
   3   9   0       33.18       33.28      1.12 o
   4   9   0        6.37        7.59      0.63 o
   5   9   0       10.85       12.97      0.79 o
   6   9   0        3.77        2.51      0.62 o
   7   9   0        3.05        4.23      0.71 o
   8   9   0      252.00      245.90      5.41 o
   9   9   0        1.01        1.45      1.73 o
  10   9   0        0.72       -0.59      1.46 o
  11   9   0       27.60       31.70      3.62 o
  12   9   0        4.42        4.75      1.60 o
  13   9   0        0.14       -0.83      2.52 o
   0  10   0      177.90      173.71      3.58 o
   1  10   0       58.20       54.38      1.27 o
   2  10   0       30.53       28.80      0.89 o
   3  10   0        3.78        3.35      0.41 o
   4  10   0       23.35       15.78      1.08 o
   5  10   0        0.26        0.67      0.46 o
   6  10   0       12.79       11.39      0.91 o
   7  10   0       18.39       18.45      1.27 o
   8  10   0       21.83       27.68      1.71 o
   9  10   0       31.26       41.12      6.89 o
  10  10   0       23.63       30.09      5.64 o
  11  10   0       86.58       86.21      5.75 o
  12  10   0       16.91       20.58      3.76 o
   1  11   0        7.85        7.91      0.56 o
   2  11   0       26.17       25.60      1.10 o
   3  11   0       23.09       16.00      0.69 o
   4  11   0        0.94        0.72      0.49 o
   5  11   0       42.23       42.77      1.44 o
   6  11   0      168.16      166.15      3.45 o
   7  11   0       97.45       93.59      2.65 o
   8  11   0       51.80       47.92      2.21 o
   9  11   0       56.93       64.11      3.20 o
  10  11   0       39.54       39.96      4.14 o
  11  11   0       18.34       25.94      3.81 o
  12  11   0        0.17        0.58      6.40 o
   0  12   0      122.48      115.28      2.89 o
   1  12   0      140.47      124.39      2.14 o
   2  12   0      156.50      148.30      2.53 o
   3  12   0       43.00       41.01      1.40 o
   4  12   0        0.13        1.06      0.64 o
   5  12   0       12.79       10.58      1.13 o
   6  12   0       71.22       69.83      2.51 o
   7  12   0        1.01        1.27      0.77 o
   8  12   0        0.11       -0.69      1.00 o
   9  12   0       15.35       17.31      2.04 o
  10  12   0        1.53        0.10      2.26 o
  11  12   0       58.36       65.80      5.41 o
   1  13   0       80.48       69.86      1.84 o
   2  13   0       38.48       36.75      1.31 o
   3  13   0      103.39      110.01      2.38 o
   4  13   0        0.52        0.09      0.78 o
   5  13   0        7.12        6.76      0.99 o
   6  13   0        6.11        7.72      1.02 o
   7  13   0        7.63        5.53      1.18 o
   8  13   0        2.45        3.90      1.25 o
   9  13   0        8.32        5.06      1.58 o
  10  13   0        0.68        1.67      1.67 o
   0  14   0       73.87       71.36      2.97 o
   1  14   0       71.70       68.82      2.05 o
   2  14   0       57.29       58.92      1.86 o
   3  14   0      250.16      241.21      4.60 o
   4  14   0      108.69      104.18      3.25 o
   5  14   0       37.98       45.60      2.63 o
   6  14   0       61.43       60.28      2.50 o
   7  14   0        0.01       -0.09      0.98 o
   8  14   0        7.04        8.84      1.74 o
   9  14   0        0.82        4.17      1.97 o
  10  14   0        0.00        2.77      2.11 o
   1  15   0       55.58       51.11      1.85 o
   2  15   0        0.02        0.20      0.70 o
   3  15   0        2.00        0.53      0.63 o
   4  15   0        1.92        2.30      1.16 o
   5  15   0        0.29        0.47      1.00 o
   6  15   0       56.55       53.59      3.50 o
   7  15   0       12.25       13.84      2.29 o
   8  15   0       29.64       35.04      2.56 o
   9  15   0       13.50       14.74      2.54 o
   0  16   0       16.66       18.29      1.89 o
   1  16   0        8.49        9.80      1.38 o
   2  16   0        0.19        0.78      0.68 o
   3  16   0       32.86       33.18      1.40 o
   4  16   0       53.80       51.80      6.73 o
   5  16   0       52.93       50.38      5.26 o
   6  16   0       81.78       78.84      5.90 o
   7  16   0        0.66        1.99      1.90 o
   1  17   0        7.23        6.74      1.70 o
   2  17   0       10.50       14.11      3.44 o
   3  17   0      114.76      119.25      5.85 o
   4  17   0        0.01        2.50      2.06 o
   5  17   0        7.88       14.26      5.11 o
   6  17   0        5.29        5.24      2.20 o
   0  18   0        3.20        4.85      3.66 o
   1  18   0        4.14       11.85      2.96 o
   2  18   0       30.06       41.62      4.44 o
   3  18   0       49.28       49.73      4.71 o
 -15   1   1        6.60        6.88      2.08 o
 -14   1   1      105.87       99.14      4.01 o
 -13   1   1       25.52       26.28      3.32 o
 -12   1   1      139.34      134.14      6.53 o
 -11   1   1      542.91      502.26     13.47 o
 -10   1   1      358.43      350.21      8.31 o
  -9   1   1      333.89      331.35      7.75 o
  -8   1   1       26.29       23.20      1.07 o
  -7   1   1      182.33      179.16      3.24 o
  -6   1   1      101.50      108.70      1.95 o
  -5   1   1      326.19      335.51      5.11 o
  -4   1   1        2.42        4.35      0.58 o
  -3   1   1     2533.11     2929.19     42.13 o
  -2   1   1     3810.73     4249.71     76.42 o
  -1   1   1      212.67      181.06      4.66 o
   0   1   1      148.02      186.98      3.51 o
   1   1   1     5967.17     6392.98     72.26 o
   2   1   1      533.66      554.78      9.43 o
   3   1   1        2.84        4.96      0.34 o
   4   1   1     1012.39     1173.97     15.44 o
   5   1   1     2861.00     3165.04     42.11 o
   6   1   1       87.55       87.62      2.24 o
   7   1   1      148.45      152.43      4.13 o
   8   1   1        0.07       -0.52      1.27 o
   9   1   1       20.59       20.95      1.85 o
  10   1   1        3.86        2.56      1.07 o
  11   1   1        0.59        0.75      1.08 o
  12   1   1       44.92       42.40      2.58 o
  13   1   1        5.35        7.46      2.38 o
  14   1   1        1.69        1.94      1.44 o
 -15   2   1        7.98        6.82      2.10 o
 -14   2   1       34.12       31.51      3.66 o
 -13   2   1       14.03        9.98      1.87 o
 -12   2   1       64.78       58.35      4.22 o
 -11   2   1      130.98      119.95      4.84 o
 -10   2   1      225.23      226.90      5.39 o
  -9   2   1      196.73      192.07      4.59 o
  -8   2   1       22.99       26.80      1.16 o
  -7   2   1      260.64      267.55      4.14 o
  -6   2   1      751.16      812.15      9.65 o
  -5   2   1       53.64       61.74      1.34 o
  -4   2   1     1103.61     1271.99     18.49 o
  -3   2   1     2185.55     2450.78     32.67 o
  -2   2   1    30136.10    32429.16    538.19 o
  -1   2   1     3061.38     3400.34     37.45 o
   0   2   1       44.35       51.77      0.95 o
   1   2   1      493.17      604.17      7.57 o
   2   2   1      267.00      324.30      4.50 o
   3   2   1      319.58      339.54      3.75 o
   4   2   1      254.59      249.69      2.92 o
   5   2   1       36.67       33.15      1.02 o
   6   2   1       54.46       46.59      1.25 o
   7   2   1      148.19      138.04      3.38 o
   8   2   1       47.95       49.23      2.30 o
   9   2   1       18.97       18.64      1.64 o
  10   2   1       82.09       71.01      4.31 o
  11   2   1        9.10        7.91      1.40 o
  12   2   1       66.71       62.51      3.59 o
  13   2   1        1.28        2.29      1.69 o
  14   2   1       12.47       10.98      2.74 o
 -15   3   1        0.13        0.72      2.93 o
 -14   3   1        9.96        8.47      2.65 o
 -13   3   1        0.05       -1.83      1.83 o
 -12   3   1       12.54       14.04      2.50 o
 -11   3   1        0.07       -1.09      1.22 o
 -10   3   1       45.78       42.81      2.42 o
  -9   3   1      682.09      632.66     10.69 o
  -8   3   1        2.53        3.13      0.81 o
  -7   3   1      261.48      270.21      3.86 o
  -6   3   1      235.56      260.88      3.80 o
  -5   3   1      330.52      354.97      4.15 o
  -4   3   1     1357.86     1504.80     14.37 o
  -3   3   1     5306.65     6339.74     85.98 o
  -2   3   1     8341.48     8827.78    119.94 o
  -1   3   1     2450.23     2616.23     35.86 o
   0   3   1      390.45      385.65      3.82 o
   1   3   1      217.07      224.83      2.73 o
   2   3   1      119.67      128.57      1.82 o
   3   3   1      285.79      270.31      3.34 o
   4   3   1        0.00       -0.29      0.22 o
   5   3   1      242.82      268.08      3.22 o
   6   3   1       11.97       13.45      0.52 o
   7   3   1      379.89      399.56      8.78 o
   8   3   1        0.75        0.27      0.83 o
   9   3   1      542.17      513.91     13.70 o
  10   3   1      284.29      261.12      8.18 o
  11   3   1        1.66       -0.51      2.33 o
  12   3   1       23.26       26.04      2.57 o
  13   3   1       29.51       32.69      6.61 o
  14   3   1        1.80        4.17      1.83 o
 -15   4   1        3.67        4.52      1.97 o
 -14   4   1        8.13        6.94      2.50 o
 -13   4   1        0.33        2.69      2.09 o
 -12   4   1        0.31       -1.32      1.43 o
 -11   4   1       38.28       36.94      2.39 o
 -10   4   1      339.81      320.22      7.87 o
  -9   4   1       20.11       21.44      1.47 o
  -8   4   1     1399.01     1369.05     31.56 o
  -7   4   1       49.45       49.67      1.32 o
  -6   4   1       55.12       58.93      1.64 o
  -5   4   1     1042.00     1162.22     12.27 o
  -4   4   1     4352.67     5143.23     48.30 o
  -3   4   1      462.08      526.94      6.15 o
  -2   4   1      299.33      307.34      4.02 o
  -1   4   1      251.77      296.35      3.73 o
   0   4   1       76.47       61.45      0.88 o
   1   4   1     1205.44     1271.53     14.67 o
   2   4   1       78.74       68.27      1.07 o
   3   4   1       23.22       16.45      0.48 o
   4   4   1       88.25       81.87      1.26 o
   5   4   1      106.68      103.67      1.54 o
   6   4   1      426.21      406.39      4.53 o
   7   4   1      259.12      247.20      4.86 o
   8   4   1       11.28       12.58      1.71 o
   9   4   1        5.58        6.06      5.10 o
  10   4   1       81.95       80.69      4.61 o
  11   4   1       16.22       16.02      2.55 o
  12   4   1        7.25        8.86      3.86 o
  13   4   1       11.58       12.53      2.22 o
  14   4   1        3.90        6.89      2.08 o
 -15   5   1        0.15        0.17      1.70 o
 -14   5   1        4.68        2.39      2.24 o
 -13   5   1        0.65        1.53      1.77 o
 -12   5   1       74.29       76.89      6.40 o
 -11   5   1        1.28        0.57      1.31 o
 -10   5   1       24.02       26.67      2.00 o
  -9   5   1       32.82       36.16      1.83 o
  -8   5   1       86.40       81.55      2.95 o
  -7   5   1       59.73       52.78      1.40 o
  -6   5   1      123.34      113.68      1.68 o
  -5   5   1       17.08       11.84      0.78 o
  -4   5   1        4.07        3.06      0.39 o
  -3   5   1       41.99       28.45      0.61 o
  -2   5   1        6.45        4.87      0.28 o
  -1   5   1     2707.29     2993.28     31.13 o
   0   5   1     2167.34     2202.84     21.56 o
   1   5   1      192.39      227.15      2.72 o
   2   5   1       43.61       49.19      0.85 o
   3   5   1       70.68       72.37      1.04 o
   4   5   1      110.75       90.57      1.48 o
   5   5   1       72.37       63.58      1.23 o
   6   5   1      482.23      468.82      5.97 o
   7   5   1     2707.91     2553.67     36.56 o
   8   5   1       95.22       96.11      4.13 o
   9   5   1        0.01       -2.24      1.59 o
  10   5   1       97.39       86.25      4.02 o
  11   5   1        1.16       -1.26      2.62 o
  12   5   1       86.16       82.41      3.71 o
  13   5   1        1.77       -1.26      3.40 o
  14   5   1       11.98       10.56      2.26 o
 -14   6   1        4.48        7.99      2.73 o
 -13   6   1       21.85       24.86      2.75 o
 -12   6   1      149.54      144.00      5.65 o
 -11   6   1      105.09       97.04      3.79 o
 -10   6   1       51.92       52.62      4.00 o
  -9   6   1       67.12       63.87      2.70 o
  -8   6   1        0.02       -1.49      0.83 o
  -7   6   1       15.49       19.19      0.91 o
  -6   6   1       28.60       23.14      0.72 o
  -5   6   1       14.10       17.27      0.61 o
  -4   6   1      280.45      293.58      3.28 o
  -3   6   1        0.41        1.18      0.28 o
  -2   6   1      146.88      200.52      2.57 o
  -1   6   1      634.51      676.13      7.11 o
   0   6   1     1209.46     1301.35     13.05 o
   1   6   1       86.38       94.37      1.38 o
   2   6   1      472.76      540.32      6.53 o
   3   6   1        8.07        7.77      0.52 o
   4   6   1       17.40        9.76      0.49 o
   5   6   1     1003.04      956.52     11.96 o
   6   6   1      523.27      468.72      7.12 o
   7   6   1       16.13       14.98      1.01 o
   8   6   1        0.67       -0.62      0.86 o
   9   6   1        3.38        3.38      1.42 o
  10   6   1        3.78        4.20      1.63 o
  11   6   1       52.68       53.17      2.96 o
  12   6   1       39.59       38.86      3.33 o
  13   6   1       18.91       17.89      3.70 o
  14   6   1        2.49        2.81      3.06 o
 -14   7   1        0.75       -0.25      1.57 o
 -13   7   1       80.05       89.13      7.07 o
 -12   7   1        2.99        2.19      1.75 o
 -11   7   1        9.14        6.59      1.74 o
 -10   7   1        4.92        7.94      1.45 o
  -9   7   1        2.68        0.21      1.01 o
  -8   7   1        1.02        0.37      0.69 o
  -7   7   1       15.96       15.62      0.81 o
  -6   7   1        0.51       -0.05      0.36 o
  -5   7   1       28.31       29.59      0.81 o
  -4   7   1        8.35        6.60      0.48 o
  -3   7   1       49.75       59.86      1.08 o
  -2   7   1        2.86        1.93      0.35 o
  -1   7   1     1252.03     1270.49     15.06 o
   0   7   1       61.61       69.26      1.09 o
   1   7   1      321.03      377.02      5.08 o
   2   7   1       16.23       21.82      0.62 o
   3   7   1       58.61       63.62      1.10 o
   4   7   1      477.46      454.98      5.79 o
   5   7   1       10.06        6.21      0.50 o
   6   7   1        4.12        2.21      0.51 o
   7   7   1       14.07       16.34      1.08 o
   8   7   1       11.86       10.70      1.14 o
   9   7   1       10.54        8.17      1.66 o
  10   7   1       22.65       24.63      4.28 o
  11   7   1        0.34        0.15      1.44 o
  12   7   1        1.75        3.66      1.92 o
  13   7   1       14.14       16.28      3.81 o
 -14   8   1       24.67       22.38      3.22 o
 -13   8   1        4.94        8.80      2.23 o
 -12   8   1        9.61        9.34      4.11 o
 -11   8   1        9.29        9.78      1.88 o
 -10   8   1       45.30       50.99      2.84 o
  -9   8   1       98.85      100.95      3.47 o
  -8   8   1        8.50        8.51      1.44 o
  -7   8   1       37.96       37.50      1.54 o
  -6   8   1       13.10        7.97      0.65 o
  -5   8   1       73.52       74.07      1.54 o
  -4   8   1       63.33       49.24      1.09 o
  -3   8   1       52.34       56.21      1.22 o
  -2   8   1      119.68      126.58      2.11 o
  -1   8   1       11.28       15.70      0.64 o
   0   8   1      143.19      156.69      2.25 o
   1   8   1      543.04      571.73      7.54 o
   2   8   1       96.39       93.29      1.44 o
   3   8   1      166.81      158.20      2.17 o
   4   8   1      119.28      116.56      1.76 o
   5   8   1       24.62       25.12      1.01 o
   6   8   1       62.24       62.09      2.00 o
   7   8   1       16.84       17.16      1.62 o
   8   8   1       38.67       40.07      2.02 o
   9   8   1      210.86      212.73      4.79 o
  10   8   1      108.06      110.41      3.98 o
  11   8   1       34.94       37.82      2.60 o
  12   8   1        7.27        5.96      1.75 o
  13   8   1       59.61       72.86      3.71 o
 -13   9   1        0.08       -0.44      1.45 o
 -12   9   1        5.52        4.78      1.75 o
 -11   9   1       88.31       98.00      4.19 o
 -10   9   1       18.18       18.45      1.87 o
  -9   9   1       62.95       65.74      2.99 o
  -8   9   1       52.12       51.52      2.31 o
  -7   9   1       45.27       49.11      1.49 o
  -6   9   1       14.09        8.77      0.75 o
  -5   9   1      105.96       72.22      1.57 o
  -4   9   1       27.36       30.13      0.95 o
  -3   9   1      481.00      515.19      5.95 o
  -2   9   1      165.54      169.48      2.82 o
  -1   9   1       69.38       65.21      1.38 o
   0   9   1      503.23      522.58      6.66 o
   1   9   1       20.77       16.37      0.81 o
   2   9   1        0.14       -0.06      0.43 o
   3   9   1      367.19      364.17      4.25 o
   4   9   1      204.08      199.71      2.58 o
   5   9   1      108.85      108.73      2.29 o
   6   9   1       62.20       57.04      1.67 o
   7   9   1       70.03       62.61      2.04 o
   8   9   1      108.77      106.71      2.91 o
   9   9   1       42.31       48.21      3.00 o
  10   9   1        3.33        6.68      1.45 o
  11   9   1       10.18       10.68      2.27 o
  12   9   1        8.16        4.44     10.04 o
  13   9   1       23.40       24.81      4.38 o
 -13  10   1       15.21       10.93      3.19 o
 -12  10   1        0.96       -1.87      3.81 o
 -11  10   1        2.31        2.65      3.96 o
 -10  10   1       63.29       71.83      7.24 o
  -9  10   1        1.19        1.14      1.15 o
  -8  10   1       32.97       36.18      1.73 o
  -7  10   1        1.97        1.36      0.64 o
  -6  10   1       52.52       45.53      1.35 o
  -5  10   1       14.00       13.21      0.73 o
  -4  10   1      153.11      125.35      2.22 o
  -3  10   1       96.54       79.33      1.53 o
  -2  10   1       42.13       38.93      1.09 o
  -1  10   1       44.19       42.16      1.08 o
   0  10   1       40.47       40.02      1.17 o
   1  10   1       32.22       30.85      0.92 o
   2  10   1        2.60        2.38      0.40 o
   3  10   1        9.85        9.62      0.51 o
   4  10   1       76.84       70.61      1.42 o
   5  10   1       36.39       37.14      1.26 o
   6  10   1       22.59       24.68      1.89 o
   7  10   1      137.17      132.10      2.96 o
   8  10   1      279.79      285.99      5.72 o
   9  10   1       79.32       84.25      3.62 o
  10  10   1       10.73        6.81      5.34 o
  11  10   1       18.01       16.36      3.50 o
  12  10   1       43.72       57.04      7.91 o
 -12  11   1        5.36        2.67      4.05 o
 -11  11   1       22.47       20.57      5.41 o
 -10  11   1       48.46       42.90      6.20 o
  -9  11   1       63.20       63.62      5.75 o
  -8  11   1       13.89       17.24      1.66 o
  -7  11   1       13.91       14.38      1.19 o
  -6  11   1       50.44       48.61      1.53 o
  -5  11   1      257.57      235.74      3.85 o
  -4  11   1        5.69        4.97      0.60 o
  -3  11   1      213.20      166.84      2.65 o
  -2  11   1       89.17       89.81      1.93 o
  -1  11   1       60.96       58.95      1.35 o
   0  11   1        0.08       -0.64      0.41 o
   1  11   1      143.54      147.68      2.47 o
   2  11   1       10.33        8.48      0.69 o
   3  11   1       27.94       24.17      1.09 o
   4  11   1        3.70        4.80      0.47 o
   5  11   1        1.57        1.41      0.56 o
   6  11   1       95.12      101.20      2.42 o
   7  11   1       68.00       70.96      2.09 o
   8  11   1       12.00       15.98      1.55 o
   9  11   1        0.55        3.11      1.45 o
  10  11   1       69.84       68.49      3.57 o
  11  11   1       37.98       40.67      4.58 o
 -12  12   1        4.51        4.94      4.80 o
 -11  12   1        1.09        2.49      2.53 o
 -10  12   1        0.22       -3.21      3.32 o
  -9  12   1       19.45       20.45      2.48 o
  -8  12   1       11.32       12.07      1.59 o
  -7  12   1        7.49        6.04      1.43 o
  -6  12   1        0.38        1.05      0.76 o
  -5  12   1       66.36       49.00      1.81 o
  -4  12   1      143.28      125.78      4.19 o
  -3  12   1       26.48       24.59      1.00 o
  -2  12   1       58.69       56.91      1.51 o
  -1  12   1        6.08        4.06      0.56 o
   0  12   1        7.55        8.96      0.84 o
   1  12   1        3.21        4.31      0.56 o
   2  12   1      123.78      112.29      2.32 o
   3  12   1        3.17        4.28      0.85 o
   4  12   1       38.68       41.83      1.86 o
   5  12   1       34.25       34.86      1.77 o
   6  12   1       38.81       48.11      1.74 o
   7  12   1      102.57      105.59      2.73 o
   8  12   1        2.62        4.22      1.36 o
   9  12   1       62.05       64.64      3.34 o
  10  12   1        7.07        5.30      2.01 o
  11  12   1       69.18       72.52      5.79 o
 -11  13   1       21.51       33.72      4.12 o
 -10  13   1       19.26       23.52      3.55 o
  -9  13   1       15.24       17.19      2.09 o
  -8  13   1       15.30       13.44      1.75 o
  -7  13   1       40.42       35.24      1.84 o
  -6  13   1       30.64       29.42      1.72 o
  -5  13   1       12.47        9.60      1.18 o
  -4  13   1        8.36        6.84      1.23 o
  -3  13   1       67.43       70.85      2.04 o
  -2  13   1        4.36        2.26      0.58 o
  -1  13   1        0.78       -0.07      0.45 o
   0  13   1        0.39       -0.18      0.58 o
   1  13   1       24.29       20.30      0.99 o
   2  13   1       66.42       61.74      1.74 o
   3  13   1      266.62      268.38      4.60 o
   4  13   1      149.58      145.61      3.63 o
   5  13   1        2.35        2.42      0.93 o
   6  13   1       25.64       29.02      1.94 o
   7  13   1        0.16        0.44      1.09 o
   8  13   1        0.00        1.56      1.17 o
   9  13   1        8.12        7.11      1.76 o
  10  13   1        0.10        0.29      1.88 o
 -10  14   1        0.21        5.56      4.52 o
  -9  14   1       28.88       24.18      4.46 o
  -8  14   1        0.50       -2.66      2.03 o
  -7  14   1       22.88       18.83      1.59 o
  -6  14   1       66.44       71.65      2.93 o
  -5  14   1        3.26        3.05      0.96 o
  -4  14   1        4.11        3.96      0.97 o
  -3  14   1        0.36        0.49      0.69 o
  -2  14   1        2.89        1.79      0.66 o
  -1  14   1       84.37       78.18      2.22 o
   0  14   1       23.34       18.34      1.15 o
   1  14   1       13.33       13.70      1.02 o
   2  14   1        0.03        0.56      0.61 o
   3  14   1       89.49       93.76      3.92 o
   4  14   1       29.12       24.26      1.74 o
   5  14   1       16.30       20.63      1.47 o
   6  14   1       56.71       52.67      2.64 o
   7  14   1      175.92      189.90      4.81 o
   8  14   1        6.67        7.30      1.69 o
   9  14   1        4.42        2.90      1.92 o
  -9  15   1        2.24        4.43      2.15 o
  -8  15   1        6.21        6.45      1.70 o
  -7  15   1       39.67       39.99      2.53 o
  -6  15   1       10.78        8.22      1.52 o
  -5  15   1      126.73      132.47      4.68 o
  -4  15   1       18.61       19.97      1.73 o
  -3  15   1       39.68       33.35      1.87 o
  -2  15   1       11.10        9.76      0.98 o
  -1  15   1        7.07        7.32      0.92 o
   0  15   1        0.50        1.40      0.81 o
   1  15   1       47.62       53.92      2.51 o
   2  15   1      172.71      169.46      3.66 o
   3  15   1       36.35       37.85      1.99 o
   4  15   1        0.21       -0.78      1.08 o
   5  15   1        2.60        4.95      1.12 o
   6  15   1       59.65       52.61      2.96 o
   7  15   1       14.62       12.46      1.89 o
   8  15   1       12.31        9.14      1.87 o
  -8  16   1       42.38       36.40      5.97 o
  -7  16   1       18.44       24.63      2.65 o
  -6  16   1       18.82       21.26      2.49 o
  -5  16   1      177.88      184.94      9.19 o
  -4  16   1       22.84       23.75      2.26 o
  -3  16   1       26.54       27.88      1.33 o
  -2  16   1        3.38        2.63      0.78 o
  -1  16   1        1.71        2.47      0.77 o
   0  16   1        2.95        2.16      0.74 o
   1  16   1       10.46        8.81      1.00 o
   2  16   1       25.07       25.01      1.43 o
   3  16   1        5.02        4.15      0.89 o
   4  16   1        0.81        0.90      1.90 o
   5  16   1       28.23       26.67      2.29 o
   6  16   1       31.15       30.43      2.46 o
   7  16   1       16.03       21.57      2.52 o
  -6  17   1       41.37       49.18      5.90 o
  -5  17   1      256.59      304.83     16.99 o
  -4  17   1      104.81      107.95      6.95 o
  -3  17   1       27.97       26.46      2.43 o
  -2  17   1       21.23       26.16      2.43 o
  -1  17   1       16.67       14.99      2.11 o
   0  17   1       18.76       20.05      2.26 o
   1  17   1        7.55        8.79      2.23 o
   2  17   1       17.87       14.67      2.50 o
   3  17   1        0.38        0.57      1.91 o
   4  17   1       15.20       16.86      4.55 o
   5  17   1        0.14        1.98      1.62 o
  -3  18   1       82.24      109.73      6.45 o
  -2  18   1       65.89       79.77      5.72 o
  -1  18   1        0.48        2.37      2.25 o
   0  18   1        1.23        3.93      2.51 o
   1  18   1        9.41       10.66      3.05 o
   2  18   1        3.13        5.07      3.36 o
   3  18   1       10.18       13.24      3.25 o
 -12   0   2       44.57       50.40      5.75 o
 -11   0   2       10.85       15.27      3.70 o
 -10   0   2      357.84      345.17      9.52 o
  -9   0   2      972.34      997.69     19.98 o
  -8   0   2        2.15        3.27      0.90 o
  -7   0   2       61.91       58.08      1.83 o
  -6   0   2     1065.30     1206.38     22.36 o
  -5   0   2     2008.47     2339.78     61.96 o
  -4   0   2       74.28       52.96      1.63 o
  -3   0   2     1608.43     1967.32     33.49 o
  -2   0   2      348.05      447.23     21.07 o
  -1   0   2     2165.29     2372.71     33.92 o
   0   0   2     2912.81     3303.43     43.76 o
   1   0   2     3330.29     3575.21     58.71 o
   2   0   2      712.23      744.41     14.18 o
   3   0   2     1909.33     2117.94     44.57 o
   4   0   2       99.05      122.33      3.21 o
   5   0   2      417.19      457.57      8.45 o
   6   0   2     1457.10     1580.50     27.60 o
   7   0   2       92.84       89.50      5.26 o
   8   0   2       27.71       25.18      1.88 o
   9   0   2       17.17       12.53      1.60 o
  10   0   2      206.94      191.33      6.29 o
  11   0   2        4.24        2.89      1.44 o
  12   0   2        0.09        1.51      1.53 o
  13   0   2      109.40      120.75      5.38 o
  14   0   2        6.39        5.44      1.98 o
 -15   1   2        0.17       -0.40      1.59 o
 -14   1   2       24.77       28.19      3.47 o
 -13   1   2       16.00       12.95      2.27 o
 -12   1   2       82.32       78.35      3.47 o
 -11   1   2      795.68      784.75     16.67 o
 -10   1   2       71.21       69.24      2.91 o
  -9   1   2       14.03       13.45      0.95 o
  -8   1   2       85.96       79.99      1.98 o
  -7   1   2        8.56        5.01      0.71 o
  -6   1   2       79.51       82.67      2.00 o
  -5   1   2      189.07      242.02      3.77 o
  -4   1   2      870.38     1018.29     15.02 o
  -3   1   2     4495.46     4961.29     63.16 o
  -2   1   2      952.04     1144.89     23.93 o
  -1   1   2     8108.59     8860.93    148.59 o
   0   1   2      477.24      524.54      5.80 o
   1   1   2      164.20      183.91      2.07 o
   2   1   2      790.35      765.05     10.76 o
   3   1   2     3117.04     3476.02     41.09 o
   4   1   2      466.84      508.83      5.91 o
   5   1   2      159.31      165.08      3.15 o
   6   1   2      199.92      223.96      3.39 o
   7   1   2      138.86      131.38      3.66 o
   8   1   2        2.75        3.43      0.93 o
   9   1   2       49.79       43.62      2.21 o
  10   1   2        3.91        1.55      1.13 o
  11   1   2       14.93       14.97      2.03 o
  12   1   2        1.11        1.55      1.31 o
  13   1   2        0.20        2.91      1.48 o
  14   1   2        0.44        0.85      1.43 o
 -15   2   2       16.42       18.48      3.14 o
 -14   2   2        2.19        5.15      2.43 o
 -13   2   2       13.18       12.46      2.35 o
 -12   2   2        5.41        2.32      1.36 o
 -11   2   2      182.78      184.89      5.36 o
 -10   2   2      237.75      226.92      5.31 o
  -9   2   2       31.58       34.04      1.52 o
  -8   2   2        7.74        8.99      0.72 o
  -7   2   2       22.03       31.49      0.96 o
  -6   2   2      523.69      606.76      6.88 o
  -5   2   2      194.57      226.93      2.96 o
  -4   2   2      465.65      484.75      8.15 o
  -3   2   2     3393.92     3775.39     91.11 o
  -2   2   2    18714.86    20527.15    359.51 o
  -1   2   2        3.11        1.71      0.20 o
   0   2   2      290.15      291.71      3.54 o
   1   2   2      249.00      259.68      3.16 o
   2   2   2      575.80      567.75      6.49 o
   3   2   2      123.12      120.70      1.73 o
   4   2   2       27.17       33.45      0.85 o
   5   2   2      298.85      309.95      3.88 o
   6   2   2        0.95        0.62      0.77 o
   7   2   2       18.31       14.66      1.17 o
   8   2   2        0.00       -0.34      0.75 o
   9   2   2       77.46       70.71      2.81 o
  10   2   2        0.00        0.41      1.03 o
  11   2   2        9.40        6.34      1.46 o
  12   2   2        0.20        1.59      1.33 o
  13   2   2       14.70       10.99      2.25 o
  14   2   2        6.77        8.80      2.20 o
 -15   3   2        6.46        4.41      2.58 o
 -14   3   2       39.79       35.91      3.66 o
 -13   3   2        6.64        6.60      1.92 o
 -12   3   2       42.82       40.40      2.56 o
 -11   3   2      195.66      177.73      4.66 o
 -10   3   2        4.16        1.23      1.02 o
  -9   3   2      408.02      407.38      7.29 o
  -8   3   2        0.44        0.71      0.55 o
  -7   3   2        0.08        0.78      0.38 o
  -6   3   2       41.10       43.78      0.97 o
  -5   3   2      707.39      875.05     10.01 o
  -4   3   2     2697.77     2892.54     45.26 o
  -3   3   2     2439.87     3026.09     46.92 o
  -2   3   2      123.60      148.45      1.61 o
  -1   3   2      133.58      160.62      1.77 o
   0   3   2      676.56      727.68      7.91 o
   1   3   2       64.50       52.93      0.99 o
   2   3   2      370.78      460.12      4.77 o
   3   3   2     1231.85     1388.78     15.04 o
   4   3   2        1.47        0.67      0.24 o
   5   3   2      610.87      559.82      6.95 o
   6   3   2       50.70       56.83      1.35 o
   7   3   2        9.12        9.56      1.22 o
   8   3   2      234.36      236.66      6.19 o
   9   3   2       41.27       31.93      3.10 o
  10   3   2       10.30       10.20      1.92 o
  11   3   2       26.59       28.12      2.60 o
  12   3   2        4.30        4.26      1.75 o
  13   3   2       27.67       29.58      2.95 o
  14   3   2        0.03        1.82      1.87 o
 -15   4   2        2.91        2.65      2.43 o
 -14   4   2        4.53        3.36      2.24 o
 -13   4   2       51.47       55.43      5.37 o
 -12   4   2       23.76       18.93      2.58 o
 -11   4   2       60.68       58.07      2.86 o
 -10   4   2       28.87       28.64      1.98 o
  -9   4   2        8.33        6.94      0.95 o
  -8   4   2        0.06       -0.30      0.77 o
  -7   4   2      320.14      362.82      5.28 o
  -6   4   2      274.66      295.00      4.08 o
  -5   4   2      297.51      328.52      4.06 o
  -4   4   2      462.00      478.91      4.57 o
  -3   4   2     1544.16     1745.10     16.25 o
  -2   4   2      520.10      606.00      6.32 o
  -1   4   2     1537.43     1714.80     16.99 o
   0   4   2       15.62       15.10      0.49 o
   1   4   2      102.51      109.42      1.55 o
   2   4   2        0.26        0.30      0.18 o
   3   4   2       54.03       53.23      0.98 o
   4   4   2      639.35      606.95      7.24 o
   5   4   2      200.41      180.63      2.49 o
   6   4   2       82.28       67.41      1.55 o
   7   4   2      260.29      241.67      4.18 o
   8   4   2      186.65      177.10      5.02 o
   9   4   2       23.59       23.19      1.91 o
  10   4   2      153.26      146.88      4.80 o
  11   4   2       15.02       14.37      2.61 o
  12   4   2       47.00       45.30      3.26 o
  13   4   2      136.83      138.85     10.23 o
  14   4   2        0.03        3.50      1.98 o
 -15   5   2       13.56       14.37      2.91 o
 -14   5   2        0.78        0.63      2.02 o
 -13   5   2       18.28       16.18      2.36 o
 -12   5   2       16.30       18.02      2.04 o
 -11   5   2       31.78       34.37      2.30 o
 -10   5   2       30.15       32.20      2.06 o
  -9   5   2       13.22       13.01      1.23 o
  -8   5   2      223.27      239.72      5.15 o
  -7   5   2      326.98      363.44      6.68 o
  -6   5   2      171.44      188.14      2.64 o
  -5   5   2      354.07      410.71      4.67 o
  -4   5   2      610.24      643.71      6.04 o
  -3   5   2      994.11     1122.19     10.35 o
  -2   5   2        0.17        0.58      0.19 o
  -1   5   2       10.42       11.67      0.40 o
   0   5   2       10.66        7.77      0.33 o
   1   5   2        1.75        1.03      0.22 o
   2   5   2        8.65        7.88      0.37 o
   3   5   2      569.97      603.55      6.13 o
   4   5   2        2.79        5.72      0.42 o
   5   5   2       33.28       36.69      1.08 o
   6   5   2      130.20      117.52      2.43 o
   7   5   2     1084.32     1012.24     14.06 o
   8   5   2       56.02       56.18      2.59 o
   9   5   2        0.01       -0.28      1.05 o
  10   5   2       16.87       18.38      1.93 o
  11   5   2       25.87       27.60      2.38 o
  12   5   2        0.75       -1.08      1.43 o
  13   5   2        0.00        0.86      2.59 o
 -15   6   2       10.17       11.69      2.99 o
 -14   6   2        0.83        1.67      2.31 o
 -13   6   2        0.58       -1.23      2.82 o
 -12   6   2       19.44       24.08      2.25 o
 -11   6   2      209.18      222.83      6.26 o
 -10   6   2       27.44       28.01      2.02 o
  -9   6   2        1.38       -0.52      1.47 o
  -8   6   2        0.36       -1.52      1.37 o
  -7   6   2      107.66      125.00      2.41 o
  -6   6   2      221.08      218.46      3.32 o
  -5   6   2       21.25       27.70      0.67 o
  -4   6   2      574.96      632.22      5.77 o
  -3   6   2      219.48      258.48      3.64 o
  -2   6   2      753.66      873.39      8.72 o
  -1   6   2     1302.99     1303.00     13.13 o
   0   6   2      318.38      308.91      3.70 o
   1   6   2      341.87      342.38      4.05 o
   2   6   2      378.19      403.20      4.76 o
   3   6   2        0.05        0.37      0.21 o
   4   6   2      998.81      994.02     12.08 o
   5   6   2     2159.52     2082.20     25.39 o
   6   6   2        2.14        4.33      0.74 o
   7   6   2       49.75       47.89      1.48 o
   8   6   2      116.20      111.13      2.79 o
   9   6   2       81.14       81.63      4.29 o
  10   6   2        3.62        3.18      1.46 o
  11   6   2       41.53       41.40      2.81 o
  12   6   2        6.54        3.46      1.65 o
  13   6   2        1.11        0.98      1.86 o
 -14   7   2        1.22        3.88      2.06 o
 -13   7   2       25.74       25.04      2.78 o
 -12   7   2        2.92        3.17      1.57 o
 -11   7   2       26.45       31.04      2.26 o
 -10   7   2      296.47      287.54      7.28 o
  -9   7   2        3.65        1.52      1.07 o
  -8   7   2       73.32       63.80      2.78 o
  -7   7   2      118.64       91.68      3.30 o
  -6   7   2       13.29       13.19      0.59 o
  -5   7   2      161.39      175.70      2.22 o
  -4   7   2      162.46      173.71      2.34 o
  -3   7   2      142.81      139.55      1.88 o
  -2   7   2      758.58      750.18      8.39 o
  -1   7   2     1038.90     1085.97     11.51 o
   0   7   2       68.47       65.08      1.17 o
   1   7   2        7.17        7.38      0.43 o
   2   7   2      362.13      383.23      4.77 o
   3   7   2      240.84      250.71      3.11 o
   4   7   2       14.02       16.78      0.71 o
   5   7   2     1863.28     1749.77     22.51 o
   6   7   2      209.93      204.88      3.20 o
   7   7   2       14.09       13.73      1.20 o
   8   7   2       12.31       12.04      0.94 o
   9   7   2        0.01        0.11      0.86 o
  10   7   2       30.98       35.19      2.43 o
  11   7   2        0.50        2.13      1.48 o
  12   7   2        0.00       -0.24      3.66 o
  13   7   2       28.36       32.46      6.25 o
 -14   8   2       46.36       44.72      3.53 o
 -13   8   2        0.13        3.49      1.95 o
 -12   8   2       56.87       68.74      3.31 o
 -11   8   2       14.88       18.13      1.93 o
 -10   8   2       62.13       59.58      2.75 o
  -9   8   2       11.13        9.82      1.63 o
  -8   8   2        3.02        1.61      0.77 o
  -7   8   2       49.56       40.18      1.55 o
  -6   8   2      170.33      133.19      2.31 o
  -5   8   2        6.77        4.63      0.50 o
  -4   8   2       89.18      113.17      2.36 o
  -3   8   2      815.55      797.22      8.34 o
  -2   8   2       21.67       21.89      0.73 o
  -1   8   2        0.73        0.91      0.33 o
   0   8   2      110.47      122.34      2.05 o
   1   8   2       31.48       31.91      0.84 o
   2   8   2      295.85      289.28      3.75 o
   3   8   2      836.40      804.13      9.34 o
   4   8   2      433.89      412.46      5.02 o
   5   8   2      330.11      314.29      5.01 o
   6   8   2      112.80      108.10      2.27 o
   7   8   2        0.02        0.35      0.59 o
   8   8   2       83.70       77.45      2.05 o
   9   8   2       36.99       37.13      2.38 o
  10   8   2      159.75      171.47      5.56 o
  11   8   2       63.29       65.26      3.29 o
  12   8   2        0.00       -1.94      1.46 o
  13   8   2       19.94       27.05      3.41 o
 -14   9   2        7.54       11.27      5.79 o
 -13   9   2        7.20        9.07      2.09 o
 -12   9   2        0.80        2.08      1.66 o
 -11   9   2       38.11       46.61      3.11 o
 -10   9   2        4.78        3.01      1.58 o
  -9   9   2       19.85       21.73      1.44 o
  -8   9   2        0.96        1.47      1.01 o
  -7   9   2       80.26       66.87      1.83 o
  -6   9   2        5.26        3.88      0.53 o
  -5   9   2      434.90      330.99      4.29 o
  -4   9   2       37.93       39.21      0.83 o
  -3   9   2      312.70      307.96      3.95 o
  -2   9   2        2.33        1.11      0.41 o
  -1   9   2       45.65       43.73      1.10 o
   0   9   2        0.82        0.60      0.33 o
   1   9   2        5.20        5.43      0.50 o
   2   9   2      227.56      222.91      3.08 o
   3   9   2       11.15       13.46      0.61 o
   4   9   2      347.37      336.18      4.66 o
   5   9   2        5.00        3.85      0.67 o
   6   9   2        0.59        0.84      0.56 o
   7   9   2       47.30       50.02      1.94 o
   8   9   2       46.61       47.48      2.01 o
   9   9   2       14.66       14.45      1.94 o
  10   9   2       15.84       19.42      3.35 o
  11   9   2       37.81       37.15      4.50 o
  12   9   2        8.34        6.37      2.88 o
 -13  10   2       11.13        6.61      5.23 o
 -12  10   2        0.01        4.55      4.22 o
 -11  10   2        0.58        0.45      3.92 o
 -10  10   2        0.16        0.63      1.46 o
  -9  10   2        5.80        4.89      1.61 o
  -8  10   2        0.65        1.05      0.82 o
  -7  10   2        4.48        1.68      0.64 o
  -6  10   2       43.35       26.92      1.06 o
  -5  10   2      135.81      131.55      2.28 o
  -4  10   2       63.16       65.22      1.22 o
  -3  10   2       40.18       33.96      1.16 o
  -2  10   2       13.39       17.64      0.85 o
  -1  10   2      101.12      108.96      2.10 o
   0  10   2        4.18        3.83      0.53 o
   1  10   2        0.68        0.62      0.45 o
   2  10   2       87.22       83.62      2.11 o
   3  10   2       39.77       39.68      1.11 o
   4  10   2        1.93        1.23      0.36 o
   5  10   2        0.75        0.39      0.57 o
   6  10   2       46.42       46.15      1.60 o
   7  10   2      220.99      222.93      4.69 o
   8  10   2      140.40      143.67      3.64 o
   9  10   2        6.52        7.89      2.82 o
  10  10   2        0.02        0.83      2.56 o
  11  10   2        2.39        2.92      2.68 o
  12  10   2        6.38        9.49      3.40 o
 -12  11   2        1.62        3.14      4.26 o
 -11  11   2       38.51       46.82      6.65 o
 -10  11   2        2.64       -0.07      3.29 o
  -9  11   2       19.48       20.17      1.83 o
  -8  11   2        9.08        6.93      1.13 o
  -7  11   2        7.46        6.58      0.80 o
  -6  11   2        0.21        0.02      0.54 o
  -5  11   2      159.02      165.14      3.24 o
  -4  11   2        3.26        2.41      0.38 o
  -3  11   2      166.15      132.74      2.39 o
  -2  11   2       24.08       28.39      1.20 o
  -1  11   2       57.07       58.22      1.63 o
   0  11   2       53.39       51.33      1.52 o
   1  11   2      415.43      418.30      6.36 o
   2  11   2      169.99      160.67      3.38 o
   3  11   2       22.49       21.38      1.05 o
   4  11   2        0.14        0.33      0.55 o
   5  11   2      188.14      177.43      3.37 o
   6  11   2       38.47       44.66      1.65 o
   7  11   2       13.38       19.71      1.76 o
   8  11   2        2.82        2.46      1.16 o
   9  11   2       63.77       62.17      2.68 o
  10  11   2       27.77       24.88      2.40 o
  11  11   2        1.39        2.07      2.75 o
 -12  12   2       11.99       12.28      5.04 o
 -11  12   2       21.83       33.97      6.05 o
 -10  12   2       10.08       11.27      4.37 o
  -9  12   2       14.02       13.81      2.20 o
  -8  12   2        8.07        6.00      1.62 o
  -7  12   2       13.41       13.07      1.12 o
  -6  12   2       13.84       12.67      1.10 o
  -5  12   2       89.65       90.76      2.47 o
  -4  12   2        9.46        6.41      0.77 o
  -3  12   2       14.54       14.78      0.92 o
  -2  12   2        2.45        2.62      0.57 o
  -1  12   2      124.70      119.32      2.31 o
   0  12   2       58.18       59.14      1.53 o
   1  12   2      168.11      165.35      3.14 o
   2  12   2      311.04      303.52      5.20 o
   3  12   2        7.65        6.96      1.26 o
   4  12   2      134.62      134.72      2.79 o
   5  12   2       81.86       84.11      2.37 o
   6  12   2      195.08      198.79      4.38 o
   7  12   2       53.59       58.90      2.47 o
   8  12   2        2.59        1.07      1.16 o
   9  12   2        2.71        2.06      1.26 o
  10  12   2       41.38       38.45      4.44 o
 -11  13   2        2.11       -0.93      4.07 o
 -10  13   2        5.71        2.31      3.77 o
  -9  13   2       60.91       63.38      3.93 o
  -8  13   2        4.01        3.54      1.25 o
  -7  13   2        0.29        0.93      0.95 o
  -6  13   2        0.50        0.44      0.93 o
  -5  13   2       21.68       18.43      1.65 o
  -4  13   2       21.89       18.22      1.48 o
  -3  13   2        3.36        2.81      0.60 o
  -2  13   2        3.10        1.64      0.69 o
  -1  13   2       12.13       11.11      0.92 o
   0  13   2      297.05      277.31      4.78 o
   1  13   2        7.41        6.52      0.91 o
   2  13   2        3.31        5.06      0.75 o
   3  13   2       41.43       36.76      1.51 o
   4  13   2       10.86        9.31      1.01 o
   5  13   2      174.69      159.30      4.86 o
   6  13   2        6.69        8.62      1.27 o
   7  13   2       23.45       26.80      3.00 o
   8  13   2        0.05        0.58      1.18 o
   9  13   2        5.09        5.74      1.49 o
  10  13   2        0.01        0.29      1.72 o
 -10  14   2        3.34       12.02      4.74 o
  -9  14   2        8.40        5.46      2.11 o
  -8  14   2      224.46      206.66      6.03 o
  -7  14   2        1.37        1.09      1.00 o
  -6  14   2       50.80       54.22      2.57 o
  -5  14   2        0.49        0.70      1.08 o
  -4  14   2        0.07       -0.51      0.96 o
  -3  14   2        0.39        0.29      0.59 o
  -2  14   2       14.97       12.76      0.98 o
  -1  14   2        0.06        0.18      0.57 o
   0  14   2       17.25       17.90      1.27 o
   1  14   2       26.74       24.99      1.29 o
   2  14   2       54.35       50.78      2.56 o
   3  14   2       11.47        9.68      1.09 o
   4  14   2      253.55      256.13      5.17 o
   5  14   2      188.50      187.46      5.07 o
   6  14   2        1.32        4.32      1.21 o
   7  14   2        0.93       -1.81      1.41 o
   8  14   2       24.47       26.33      4.06 o
   9  14   2        0.72       -0.05      1.60 o
  -9  15   2        8.82        6.85      2.89 o
  -8  15   2       24.09       22.77      2.74 o
  -7  15   2      189.59      195.78      5.51 o
  -6  15   2       32.80       32.43      2.18 o
  -5  15   2       15.41       16.60      2.13 o
  -4  15   2       30.97       32.41      2.97 o
  -3  15   2        5.09        5.41      0.83 o
  -2  15   2       17.17       18.73      1.23 o
  -1  15   2        0.18        0.63      0.76 o
   0  15   2        6.95        7.36      0.94 o
   1  15   2       69.88       66.72      2.27 o
   2  15   2        4.70        3.17      0.92 o
   3  15   2        0.74        1.45      0.67 o
   4  15   2       10.42        9.63      1.60 o
   5  15   2       24.48       20.47      1.72 o
   6  15   2       44.78       49.95      3.29 o
   7  15   2       44.28       42.07      2.72 o
   8  15   2        7.42       11.25      2.00 o
  -8  16   2       19.51       26.49      3.02 o
  -7  16   2        0.52        1.75      1.73 o
  -6  16   2       54.17       58.84      3.59 o
  -5  16   2       47.47       56.79      5.30 o
  -4  16   2       85.16       91.44      4.77 o
  -3  16   2       15.84       15.61      1.44 o
  -2  16   2        2.86        2.42      1.01 o
  -1  16   2        6.76        7.43      1.15 o
   0  16   2       97.27      107.02      3.02 o
   1  16   2        0.08        0.74      0.72 o
   2  16   2        0.11        1.83      0.91 o
   3  16   2        9.81        8.88      1.56 o
   4  16   2       13.09       13.54      2.62 o
   5  16   2       21.59       23.88      2.24 o
   6  16   2       16.33       22.71      2.26 o
  -6  17   2       48.01       48.79      3.75 o
  -5  17   2       65.48       76.65      8.21 o
  -4  17   2       25.44       28.84      2.91 o
  -3  17   2        0.02       -0.49      2.92 o
  -2  17   2       21.06       23.29      2.31 o
  -1  17   2        1.57        2.46      1.80 o
   0  17   2       28.05       26.89      2.91 o
   1  17   2        0.97        2.84      1.92 o
   2  17   2       19.85       25.39      3.62 o
   3  17   2       11.60       11.66      3.07 o
   4  17   2        0.02        0.88      2.43 o
   5  17   2        1.02        2.08      1.75 o
  -4  18   2        7.94       19.67      5.15 o
  -3  18   2       89.41      105.54      9.30 o
  -2  18   2       21.74       27.09      3.77 o
  -1  18   2       30.87       35.97      4.12 o
   0  18   2        2.83        5.49      2.49 o
   1  18   2        4.09        4.61      2.65 o
   2  18   2       14.81       17.56      3.51 o
 -16   1   3        2.75        3.10      2.58 o
 -15   1   3       47.42       48.31      4.37 o
 -14   1   3        0.12       -0.50      1.69 o
 -13   1   3      583.74      562.28     12.92 o
 -12   1   3       16.77       16.71      1.87 o
 -11   1   3       55.19       52.71      2.67 o
 -10   1   3       11.65       10.46      1.08 o
  -9   1   3       12.22       13.95      0.98 o
  -8   1   3      389.97      395.93      6.33 o
  -7   1   3        2.53        4.69      0.66 o
  -6   1   3        4.77        6.48      0.43 o
  -5   1   3      624.47      709.80      8.99 o
  -4   1   3     1969.08     2164.54     39.08 o
  -3   1   3        4.56        3.85      0.39 o
  -2   1   3       93.21      109.24      1.35 o
  -1   1   3      581.35      630.77      7.39 o
   0   1   3       39.48       44.15      0.65 o
   1   1   3     1572.46     1869.55     18.81 o
   2   1   3      158.77      179.51      2.09 o
   3   1   3       46.02       56.91      0.99 o
   4   1   3      748.19      843.16      9.81 o
   5   1   3       43.25       53.46      1.21 o
   6   1   3      310.65      326.45      6.10 o
   7   1   3        0.75        0.78      0.63 o
   8   1   3      301.08      237.01      5.98 o
   9   1   3        2.03        0.80      0.96 o
  10   1   3        6.35        8.04      1.42 o
  11   1   3        1.02        1.51      1.25 o
  12   1   3        6.06        4.09      2.04 o
  13   1   3       13.69       14.81      2.07 o
  14   1   3        3.22        4.44      2.12 o
 -16   2   3       33.00       29.90      3.85 o
 -15   2   3       83.56       72.84      5.15 o
 -14   2   3        5.47        7.72      2.15 o
 -13   2   3        0.99        2.52      1.50 o
 -12   2   3      111.02      107.10      4.35 o
 -11   2   3      167.06      162.32      4.83 o
 -10   2   3      294.33      277.15      6.02 o
  -9   2   3       37.25       40.24      1.59 o
  -8   2   3       43.62       44.18      1.57 o
  -7   2   3      309.73      338.50      5.31 o
  -6   2   3      840.14      982.37     12.26 o
  -5   2   3      412.70      464.70      6.41 o
  -4   2   3      636.03      714.20     11.04 o
  -3   2   3     4329.97     5164.59    105.03 o
  -2   2   3     1180.62     1370.06     27.90 o
  -1   2   3      527.22      579.16      7.24 o
   0   2   3     2670.25     2829.94     28.57 o
   1   2   3     2492.92     2780.33     25.24 o
   2   2   3      579.43      645.36      7.02 o
   3   2   3       23.99       29.88      0.68 o
   4   2   3      715.34      809.30      9.08 o
   5   2   3      208.68      189.98      2.50 o
   6   2   3       28.69       31.41      1.41 o
   7   2   3       63.71       53.70      2.23 o
   8   2   3      141.18      118.22      3.71 o
   9   2   3      103.91       91.94      3.35 o
  10   2   3       28.10       28.84      2.97 o
  11   2   3      144.62      145.71      4.80 o
  12   2   3       36.99       44.46      2.82 o
  13   2   3        5.09        0.34      1.72 o
 -15   3   3        0.00       -1.42      2.20 o
 -14   3   3        3.34       -1.61      1.70 o
 -13   3   3        6.42        7.87      1.96 o
 -12   3   3       53.86       48.00      3.70 o
 -11   3   3        9.21        9.98      1.38 o
 -10   3   3        5.97        8.21      1.08 o
  -9   3   3       56.14       53.96      1.74 o
  -8   3   3       34.17       36.68      1.71 o
  -7   3   3      323.31      344.36      5.91 o
  -6   3   3       33.39       35.79      0.86 o
  -5   3   3     2604.58     2966.33     33.71 o
  -4   3   3     2785.90     3209.02     48.41 o
  -3   3   3      381.85      412.17      5.21 o
  -2   3   3      136.91      159.56      1.69 o
  -1   3   3        3.60        3.88      0.31 o
   0   3   3       94.74      102.98      1.52 o
   1   3   3     1384.16     1629.18     15.53 o
   2   3   3      897.67     1013.88      9.43 o
   3   3   3     1616.40     1693.48     17.91 o
   4   3   3      441.39      484.79      5.68 o
   5   3   3       13.90       16.16      0.65 o
   6   3   3      129.01      114.24      2.25 o
   7   3   3        8.49        7.05      1.49 o
   8   3   3       45.61       44.30      2.08 o
   9   3   3       19.45       18.25      1.66 o
  10   3   3       24.49       23.57      2.58 o
  11   3   3        3.49        2.71      1.63 o
  12   3   3       31.18       35.13      4.74 o
  13   3   3       71.31       76.29     10.30 o
 -15   4   3        2.45        4.03      2.43 o
 -14   4   3       62.62       58.85      8.89 o
 -13   4   3      137.25      138.26      5.59 o
 -12   4   3      110.87      113.37      4.16 o
 -11   4   3        5.50        3.09      1.32 o
 -10   4   3        9.70        8.89      1.52 o
  -9   4   3        2.38        1.74      0.69 o
  -8   4   3       17.38       16.42      1.06 o
  -7   4   3        0.78        0.80      0.41 o
  -6   4   3       97.18      108.66      1.84 o
  -5   4   3     1163.48     1320.40     19.14 o
  -4   4   3     7482.78     8776.22     97.30 o
  -3   4   3      385.61      380.87      4.02 o
  -2   4   3      107.91       99.40      1.21 o
  -1   4   3        0.76       -0.46      0.23 o
   0   4   3     1017.86     1111.50     13.45 o
   1   4   3       26.67       28.11      0.64 o
   2   4   3      898.23      927.08      8.66 o
   3   4   3      556.98      534.14      5.98 o
   4   4   3       18.85       19.93      0.74 o
   5   4   3      170.51      155.50      2.30 o
   6   4   3       13.61       12.78      0.76 o
   7   4   3       38.58       33.62      1.27 o
   8   4   3        0.22       -0.44      0.98 o
   9   4   3       13.57        8.77      1.82 o
  10   4   3        7.10        1.70      1.48 o
  11   4   3       26.04       21.94      2.99 o
  12   4   3       26.64       29.17      2.84 o
  13   4   3        9.71       15.13      2.55 o
 -15   5   3       63.10       57.94      4.63 o
 -14   5   3        8.17        7.58      3.47 o
 -13   5   3       36.07       36.05      2.69 o
 -12   5   3        1.55        2.41      1.52 o
 -11   5   3       44.94       47.01      2.54 o
 -10   5   3       11.82       10.84      1.43 o
  -9   5   3       38.85       37.88      1.82 o
  -8   5   3        2.95        5.17      0.81 o
  -7   5   3      208.93      219.40      3.69 o
  -6   5   3     2675.64     2993.90     39.66 o
  -5   5   3       28.28       25.56      0.65 o
  -4   5   3     1150.45     1261.47     12.33 o
  -3   5   3        8.39        8.14      0.31 o
  -2   5   3      524.57      584.34      6.27 o
  -1   5   3       21.32       26.79      0.57 o
   0   5   3      314.49      337.28      4.01 o
   1   5   3     1235.88     1405.51     15.05 o
   2   5   3       13.03       16.88      0.45 o
   3   5   3      219.47      191.78      2.26 o
   4   5   3        0.00       -0.15      0.28 o
   5   5   3        4.71        3.47      0.57 o
   6   5   3       24.28       22.56      1.03 o
   7   5   3       23.55       23.78      1.17 o
   8   5   3       48.55       44.24      1.90 o
   9   5   3        0.04       -0.14      2.36 o
  10   5   3      121.46      128.97      4.58 o
  11   5   3        0.62        1.45      1.68 o
  12   5   3       14.33       19.36      2.51 o
  13   5   3       38.37       50.92      5.21 o
 -15   6   3        0.04       -3.14      2.13 o
 -14   6   3       82.75       76.73      4.28 o
 -13   6   3        6.46        7.24      3.68 o
 -12   6   3      138.65      146.86      4.91 o
 -11   6   3       33.36       31.17      2.26 o
 -10   6   3       71.56       63.67      2.78 o
  -9   6   3       34.64       39.44      2.11 o
  -8   6   3      130.68      122.32      3.37 o
  -7   6   3      250.68      237.89      3.59 o
  -6   6   3      219.91      285.75      4.51 o
  -5   6   3      322.89      325.65      3.82 o
  -4   6   3       73.13       79.63      1.03 o
  -3   6   3      326.28      368.26      3.57 o
  -2   6   3       17.13       14.52      0.46 o
  -1   6   3        0.78        1.07      0.23 o
   0   6   3      235.16      231.41      2.89 o
   1   6   3      292.25      333.86      4.05 o
   2   6   3       30.47       29.84      0.69 o
   3   6   3      466.08      422.74      4.80 o
   4   6   3        0.42       -0.05      0.38 o
   5   6   3      492.04      454.62      6.51 o
   6   6   3        0.82        0.98      0.60 o
   7   6   3      192.96      184.70      3.42 o
   8   6   3      137.72      140.70      2.93 o
   9   6   3       19.29       22.62      3.86 o
  10   6   3        0.47        1.30      1.39 o
  11   6   3       99.68       97.74      4.11 o
  12   6   3       39.06       44.29      3.31 o
  13   6   3        2.98        5.08      2.12 o
 -15   7   3        0.52        0.67      2.35 o
 -14   7   3       11.71       11.99      2.16 o
 -13   7   3       41.53       42.46      2.85 o
 -12   7   3        9.69       12.31      1.90 o
 -11   7   3        0.09        0.91      1.29 o
 -10   7   3       49.88       47.57      2.47 o
  -9   7   3       14.78       16.49      1.57 o
  -8   7   3        1.74        0.97      0.88 o
  -7   7   3      281.12      228.68      3.67 o
  -6   7   3       23.16       22.19      0.70 o
  -5   7   3       82.00       91.11      1.44 o
  -4   7   3       75.58       68.62      1.00 o
  -3   7   3        6.64        5.96      0.36 o
  -2   7   3        3.51        4.62      0.38 o
  -1   7   3       10.93       11.69      0.57 o
   0   7   3        2.92        3.88      0.37 o
   1   7   3      273.49      295.17      3.34 o
   2   7   3     1500.17     1474.19     15.81 o
   3   7   3       48.74       53.69      1.07 o
   4   7   3      190.90      163.86      3.51 o
   5   7   3     1148.66     1117.39     14.72 o
   6   7   3      116.82      115.01      2.41 o
   7   7   3       14.49       15.28      1.26 o
   8   7   3        5.76        7.10      1.20 o
   9   7   3       89.91       93.30      2.94 o
  10   7   3       28.75       28.27      2.44 o
  11   7   3       18.23       23.51      2.84 o
  12   7   3       14.55       17.36      2.73 o
 -14   8   3        3.18        3.93      3.92 o
 -13   8   3        1.14       -1.27      1.48 o
 -12   8   3       46.02       55.03      8.16 o
 -11   8   3        0.10       -0.95      1.21 o
 -10   8   3        4.61        0.91      1.29 o
  -9   8   3       36.04       33.90      3.70 o
  -8   8   3      154.49      118.30      2.89 o
  -7   8   3        0.19        0.85      0.40 o
  -6   8   3       23.11       19.92      0.67 o
  -5   8   3      138.58      160.08      2.10 o
  -4   8   3       68.61       64.86      1.05 o
  -3   8   3       32.12       34.06      0.82 o
  -2   8   3      460.30      477.86      5.38 o
  -1   8   3      191.51      204.08      2.86 o
   0   8   3       23.57       20.32      0.69 o
   1   8   3       10.01        7.63      0.54 o
   2   8   3      484.35      471.46      6.19 o
   3   8   3     1440.55     1359.29     17.01 o
   4   8   3        5.94        4.86      0.68 o
   5   8   3      135.50      125.48      2.79 o
   6   8   3       10.39       10.78      0.78 o
   7   8   3        1.74        1.70      0.65 o
   8   8   3       17.80       18.55      1.16 o
   9   8   3      232.71      226.38      5.18 o
  10   8   3       35.38       43.34      3.98 o
  11   8   3       68.81       67.38      3.48 o
  12   8   3       37.78       37.11      3.47 o
 -14   9   3        0.65        1.98      4.59 o
 -13   9   3       23.84       23.35      4.53 o
 -12   9   3        0.97        0.27      1.39 o
 -11   9   3        0.06       -1.46      1.22 o
 -10   9   3        4.17        4.31      1.12 o
  -9   9   3        5.38        7.54      2.04 o
  -8   9   3       13.02       12.99      1.19 o
  -7   9   3       28.86       28.66      0.95 o
  -6   9   3      125.45      130.22      2.05 o
  -5   9   3      131.50       89.05      1.36 o
  -4   9   3       30.27       32.21      0.79 o
  -3   9   3      499.20      491.72      5.46 o
  -2   9   3       87.71       79.65      1.59 o
  -1   9   3      730.92      696.29      8.68 o
   0   9   3        0.82        0.02      0.41 o
   1   9   3       32.80       33.23      1.42 o
   2   9   3       69.59       63.33      1.44 o
   3   9   3      395.38      385.26      5.42 o
   4   9   3        9.37        8.43      0.63 o
   5   9   3      129.40      124.48      2.85 o
   6   9   3       31.86       34.19      1.74 o
   7   9   3       43.96       42.14      1.87 o
   8   9   3       63.78       63.90      2.33 o
   9   9   3       10.33        6.07      2.08 o
  10   9   3       12.72       10.10      3.03 o
  11   9   3      148.18      168.57      8.59 o
  12   9   3        0.29        8.89      3.25 o
 -13  10   3        3.03        5.30      5.00 o
 -12  10   3       17.33       21.58      3.73 o
 -11  10   3       24.46       26.31      5.21 o
 -10  10   3       18.49       17.84      2.38 o
  -9  10   3       10.12       11.98      2.02 o
  -8  10   3       31.41       25.32      2.34 o
  -7  10   3      257.20      237.15      4.65 o
  -6  10   3      126.71       90.46      2.52 o
  -5  10   3      318.39      300.38      3.69 o
  -4  10   3        4.15        1.57      0.37 o
  -3  10   3       22.31       32.01      1.29 o
  -2  10   3       11.19        9.36      0.76 o
  -1  10   3      125.12      126.57      2.52 o
   0  10   3     1836.01     1790.49     26.85 o
   1  10   3      493.64      475.19      7.92 o
   2  10   3      172.77      158.54      3.31 o
   3  10   3      206.68      192.80      3.22 o
   4  10   3       36.14       33.50      1.43 o
   5  10   3        5.04        5.28      0.88 o
   6  10   3        1.47        1.95      0.72 o
   7  10   3        0.51        1.39      0.85 o
   8  10   3       83.71       85.83      3.10 o
   9  10   3       33.57       29.95      1.99 o
  10  10   3       16.67       20.23      3.56 o
  11  10   3       98.52      118.48      8.05 o
 -13  11   3        0.04        5.90      4.44 o
 -12  11   3        0.01       -0.78      4.18 o
 -11  11   3       19.70       25.38      3.90 o
 -10  11   3        1.54        1.34      2.41 o
  -9  11   3       20.47       16.91      2.73 o
  -8  11   3       16.98       14.84      1.35 o
  -7  11   3       26.45       23.87      1.76 o
  -6  11   3       67.77       63.28      2.08 o
  -5  11   3        2.33        2.25      0.71 o
  -4  11   3       76.40       71.68      1.88 o
  -3  11   3        2.39        2.93      0.70 o
  -2  11   3      206.57      190.70      4.56 o
  -1  11   3        0.00       -0.14      0.47 o
   0  11   3       50.45       50.12      1.60 o
   1  11   3      236.98      238.00      4.59 o
   2  11   3      337.19      319.36      5.81 o
   3  11   3       65.26       62.54      1.79 o
   4  11   3        1.27        0.30      0.46 o
   5  11   3        0.17        0.48      0.77 o
   6  11   3        1.60        1.65      0.76 o
   7  11   3       38.36       38.87      3.11 o
   8  11   3        2.56        3.39      1.20 o
   9  11   3        2.18        2.12      1.23 o
  10  11   3        1.25        2.48      1.66 o
  11  11   3        5.88        2.84      4.31 o
 -12  12   3        6.12        4.33      4.48 o
 -11  12   3        4.31        6.38      4.22 o
 -10  12   3       73.07       76.59      5.34 o
  -9  12   3        2.31        1.17      2.48 o
  -8  12   3      118.12      130.52      3.56 o
  -7  12   3       22.87       20.86      1.52 o
  -6  12   3        8.92        6.94      0.93 o
  -5  12   3        0.41        0.38      0.71 o
  -4  12   3        2.18        1.79      0.86 o
  -3  12   3      116.59      108.58      3.10 o
  -2  12   3       15.33       13.48      1.18 o
  -1  12   3       17.14       15.57      1.21 o
   0  12   3      237.26      225.38      5.24 o
   1  12   3       33.70       30.98      1.63 o
   2  12   3      556.80      537.80     11.73 o
   3  12   3       15.37       14.58      0.86 o
   4  12   3        0.45        0.82      0.57 o
   5  12   3       39.97       39.85      1.71 o
   6  12   3       21.68       18.53      1.68 o
   7  12   3        0.34        0.88      1.06 o
   8  12   3       12.70       17.58      1.74 o
   9  12   3        0.48        0.50      1.20 o
  10  12   3       18.89       19.73      2.84 o
 -11  13   3       22.96       31.99      5.97 o
 -10  13   3       13.35       13.18      4.59 o
  -9  13   3      154.10      166.31      7.73 o
  -8  13   3        7.65        7.22      1.47 o
  -7  13   3      113.30      111.91      3.66 o
  -6  13   3        2.42        3.37      0.98 o
  -5  13   3       12.68        9.68      1.17 o
  -4  13   3       63.87       58.21      1.78 o
  -3  13   3        5.50        6.64      0.80 o
  -2  13   3        0.23       -0.22      0.55 o
  -1  13   3       47.38       47.72      2.01 o
   0  13   3       30.49       26.36      1.65 o
   1  13   3        1.29        3.06      0.74 o
   2  13   3        6.74        5.12      0.79 o
   3  13   3      141.24      129.78      4.23 o
   4  13   3      527.32      550.39      8.62 o
   5  13   3       36.44       35.01      1.82 o
   6  13   3       48.74       50.40      2.23 o
   7  13   3        4.75        6.44      2.20 o
   8  13   3        6.50        7.38      1.52 o
   9  13   3       73.28       78.47      3.25 o
 -10  14   3        0.28        4.97      4.22 o
  -9  14   3        0.01        3.58      3.70 o
  -8  14   3       44.74       43.76      3.31 o
  -7  14   3       49.48       57.78      2.79 o
  -6  14   3      100.80      109.48      4.62 o
  -5  14   3       13.49       11.92      1.74 o
  -4  14   3        0.11        0.43      0.67 o
  -3  14   3        5.25        4.91      0.82 o
  -2  14   3        9.59       11.77      1.00 o
  -1  14   3        0.33        0.51      0.67 o
   0  14   3       26.95       28.36      1.47 o
   1  14   3        0.52        0.29      0.79 o
   2  14   3       91.51       94.96      3.21 o
   3  14   3        2.70        3.51      0.75 o
   4  14   3       13.88       15.83      1.59 o
   5  14   3        5.32        2.04      1.35 o
   6  14   3       66.49       59.52      2.47 o
   7  14   3       33.80       36.53      2.53 o
   8  14   3        7.26        7.93      1.83 o
  -9  15   3        6.46        6.94      4.03 o
  -8  15   3        6.82        4.37      2.07 o
  -7  15   3      409.61      433.41     14.23 o
  -6  15   3       12.25       11.08      1.57 o
  -5  15   3        7.53        7.60      1.71 o
  -4  15   3        6.54        7.88      0.90 o
  -3  15   3       90.31       99.67      5.00 o
  -2  15   3       48.27       49.99      2.08 o
  -1  15   3        3.04        5.60      0.89 o
   0  15   3        3.48        3.77      0.80 o
   1  15   3        1.86        2.54      0.77 o
   2  15   3       58.43       57.82      2.18 o
   3  15   3        0.19        1.96      0.67 o
   4  15   3        9.72        9.29      1.33 o
   5  15   3        4.27        0.63      1.63 o
   6  15   3       13.93       13.11      1.93 o
   7  15   3       11.30        9.81      2.39 o
  -8  16   3       15.99       16.85      2.70 o
  -7  16   3        4.41        3.17      2.82 o
  -6  16   3       23.20       22.52      2.73 o
  -5  16   3       75.61       83.33      7.88 o
  -4  16   3       19.91       20.16      2.83 o
  -3  16   3       13.50       13.76      1.38 o
  -2  16   3        0.19        1.43      0.76 o
  -1  16   3        0.08        0.02      0.73 o
   0  16   3        9.04        8.66      1.09 o
   1  16   3        7.32        7.73      1.27 o
   2  16   3       78.20       82.75      5.54 o
   3  16   3       18.30       22.11      4.37 o
   4  16   3        6.33        8.89      2.41 o
   5  16   3       25.72       29.82      2.43 o
   6  16   3        3.53        4.57      2.34 o
  -6  17   3        8.38       10.96      2.33 o
  -5  17   3       89.40       95.20      8.74 o
  -4  17   3      136.24      151.04     11.55 o
  -3  17   3        0.33        3.72      2.10 o
  -2  17   3       10.06       10.83      2.62 o
  -1  17   3       17.86       21.23      2.64 o
   0  17   3       15.64       17.51      2.62 o
   1  17   3       72.46       71.14      4.38 o
   2  17   3        4.63       11.11      2.84 o
   3  17   3       37.50       41.26      8.38 o
   4  17   3       13.66       14.35      3.64 o
  -3  18   3        2.54        4.29      3.73 o
  -2  18   3        2.97       -0.93      2.87 o
  -1  18   3       31.94       32.89      5.86 o
   0  18   3       31.76       40.87      4.41 o
   1  18   3        0.28        1.81      2.54 o
 -15   0   4        0.08       -0.71      3.70 o
 -14   0   4        0.04       -0.93      3.06 o
 -13   0   4        0.62        0.78      3.14 o
 -12   0   4      417.34      401.93     18.44 o
 -11   0   4       53.84       63.21      6.09 o
 -10   0   4       17.40       15.92      1.43 o
  -9   0   4      203.29      190.94      4.48 o
  -8   0   4     1160.54     1247.24     19.98 o
  -7   0   4      353.68      332.02      6.61 o
  -6   0   4     1916.89     1951.35     29.15 o
  -5   0   4       15.99       19.88      0.89 o
  -4   0   4       35.69       41.63      2.15 o
  -3   0   4      948.91     1076.79     23.43 o
  -2   0   4      913.18      945.11     12.17 o
  -1   0   4      410.35      526.67      6.62 o
   0   0   4     1389.40     1621.16     18.06 o
   1   0   4     3141.82     3564.35     39.29 o
   2   0   4       99.22       96.09      1.40 o
   3   0   4      255.31      311.25      4.86 o
   4   0   4      643.62      695.58     11.81 o
   5   0   4       98.70       83.81      3.16 o
   6   0   4       46.43       54.55      2.64 o
   7   0   4       17.03       22.19      1.83 o
   8   0   4       53.67       50.22      4.20 o
   9   0   4      377.01      303.67      8.96 o
  10   0   4       31.45       32.07      2.60 o
  11   0   4        0.09       -0.35      2.22 o
  12   0   4        0.39       -1.84      1.57 o
  13   0   4      140.52      150.67     10.55 o
 -16   1   4       50.77       46.29      4.52 o
 -15   1   4       46.27       46.04      5.22 o
 -14   1   4       76.47       73.89      4.90 o
 -13   1   4       44.13       41.40      2.68 o
 -12   1   4      291.19      281.40      7.30 o
 -11   1   4        4.15        1.10      1.22 o
 -10   1   4      215.33      212.96      4.17 o
  -9   1   4      117.03      117.76      2.38 o
  -8   1   4       81.49       94.90      1.98 o
  -7   1   4        3.85        1.72      0.37 o
  -6   1   4      940.36     1035.82     12.96 o
  -5   1   4     2062.55     2239.64     30.96 o
  -4   1   4       47.06       58.07      1.70 o
  -3   1   4      624.99      697.91     10.81 o
  -2   1   4     1913.81     2003.94     17.63 o
  -1   1   4     1054.49     1199.17      9.48 o
   0   1   4      719.00      806.85      6.47 o
   1   1   4      454.29      496.16      4.38 o
   2   1   4     1377.93     1557.92     14.58 o
   3   1   4      963.86     1027.77     10.03 o
   4   1   4      149.28      150.56      1.92 o
   5   1   4        3.01        4.57      0.61 o
   6   1   4      307.35      252.90      5.05 o
   7   1   4      353.25      293.63      5.84 o
   8   1   4       23.87       19.68      1.43 o
   9   1   4       15.34       11.11      1.51 o
  10   1   4       94.71       97.26      3.73 o
  11   1   4       86.79       78.92      3.50 o
  12   1   4        0.46        0.53      1.39 o
  13   1   4       34.90       39.51      2.91 o
 -16   2   4       34.20       30.13      3.81 o
 -15   2   4        1.14        1.43      1.95 o
 -14   2   4       52.55       52.87      4.11 o
 -13   2   4        5.62        6.15      2.06 o
 -12   2   4       48.61       44.82      3.15 o
 -11   2   4       57.18       59.76      3.67 o
 -10   2   4        2.08        1.76      0.70 o
  -9   2   4       15.82       15.05      0.89 o
  -8   2   4      323.21      336.01      4.99 o
  -7   2   4       27.57       30.29      0.95 o
  -6   2   4       61.39       84.77      1.65 o
  -5   2   4        0.01        0.27      0.25 o
  -4   2   4       28.59       45.81      0.89 o
  -3   2   4       67.53       86.86      1.22 o
  -2   2   4       34.10       52.84      1.01 o
  -1   2   4      200.91      238.79      2.44 o
   0   2   4        2.05        3.01      0.24 o
   1   2   4      326.26      382.88      3.54 o
   2   2   4        1.08        1.42      0.21 o
   3   2   4      272.68      290.26      3.36 o
   4   2   4       32.84       36.65      0.83 o
   5   2   4        1.23        0.51      0.37 o
   6   2   4        1.63        0.80      0.73 o
   7   2   4        5.56        1.90      1.08 o
   8   2   4       32.18       33.31      2.33 o
   9   2   4       92.83       82.66      3.31 o
  10   2   4       28.19       27.13      3.18 o
  11   2   4        1.63        3.24      1.85 o
  12   2   4       25.92       22.29      2.63 o
  13   2   4        5.58        8.03      2.21 o
 -16   3   4        0.01        1.34      2.28 o
 -15   3   4      100.26       97.71      4.88 o
 -14   3   4      103.86      100.32      4.84 o
 -13   3   4        3.41        4.88      1.80 o
 -12   3   4        3.88        3.56      1.63 o
 -11   3   4        2.66        3.13      1.12 o
 -10   3   4       20.88       20.69      1.15 o
  -9   3   4       19.48       16.08      1.11 o
  -8   3   4       87.20       94.76      2.01 o
  -7   3   4       20.15       25.29      0.88 o
  -6   3   4      111.30      149.90      2.59 o
  -5   3   4       31.09       32.10      1.22 o
  -4   3   4        5.33        7.13      0.35 o
  -3   3   4      129.31      141.63      1.86 o
  -2   3   4        7.71        5.96      0.24 o
  -1   3   4      663.32      784.01      8.63 o
   0   3   4      167.66      178.36      2.11 o
   1   3   4       68.61       76.13      0.97 o
   2   3   4     1040.67     1170.07     11.36 o
   3   3   4        0.00        0.63      0.23 o
   4   3   4       35.24       30.99      0.96 o
   5   3   4        0.83        1.40      0.48 o
   6   3   4        0.66       -0.84      0.42 o
   7   3   4        0.73        1.79      0.90 o
   8   3   4       12.54       11.26      1.38 o
   9   3   4       69.77       69.55      6.77 o
  10   3   4        5.33        3.35      1.37 o
  11   3   4       36.69       37.69      3.04 o
  12   3   4        1.30        1.85      2.17 o
  13   3   4        2.41        1.22      1.82 o
 -16   4   4       27.44       28.45      3.73 o
 -15   4   4        9.35        9.37      2.40 o
 -14   4   4       13.27       17.68      4.37 o
 -13   4   4        7.78        3.78      1.78 o
 -12   4   4       32.48       25.06      3.27 o
 -11   4   4        0.35       -0.12      1.07 o
 -10   4   4        5.58        4.19      0.96 o
  -9   4   4      178.47      170.96      4.08 o
  -8   4   4       20.57       18.11      0.92 o
  -7   4   4        3.10        2.20      0.47 o
  -6   4   4     1188.32     1360.52     18.88 o
  -5   4   4     1071.30     1222.18     18.93 o
  -4   4   4     1096.20     1212.99     14.33 o
  -3   4   4      564.33      602.13      5.53 o
  -2   4   4        7.47        5.25      0.26 o
  -1   4   4     3559.72     4107.13     45.28 o
   0   4   4      354.80      364.24      4.24 o
   1   4   4        4.11        2.10      0.26 o
   2   4   4      942.99     1084.40     10.94 o
   3   4   4       94.20       87.02      1.20 o
   4   4   4      246.87      226.34      3.23 o
   5   4   4       69.13       64.35      1.47 o
   6   4   4      132.17      125.57      2.38 o
   7   4   4      272.41      265.75      4.17 o
   8   4   4       12.69       14.02      2.30 o
   9   4   4       10.34       13.29      1.94 o
  10   4   4       91.83       92.56      6.31 o
  11   4   4        6.94        6.99      2.61 o
  12   4   4        0.29        0.67      1.71 o
  13   4   4        7.57        6.21      2.14 o
 -15   5   4       12.03       10.81      2.41 o
 -14   5   4       32.06       32.84      2.95 o
 -13   5   4       81.88       69.57      6.29 o
 -12   5   4       23.22       22.57      2.42 o
 -11   5   4       17.07       15.71      1.68 o
 -10   5   4       27.24       24.63      2.05 o
  -9   5   4       51.02       41.20      1.68 o
  -8   5   4       17.86       20.03      1.70 o
  -7   5   4      359.85      410.46      5.82 o
  -6   5   4      538.47      578.62      7.01 o
  -5   5   4       55.79       61.52      1.73 o
  -4   5   4      105.14      121.83      1.46 o
  -3   5   4      319.04      356.38      3.67 o
  -2   5   4        3.09        2.22      0.22 o
  -1   5   4      418.01      502.03      6.37 o
   0   5   4      431.46      450.03      4.96 o
   1   5   4       36.11       28.22      0.67 o
   2   5   4      724.87      821.31      8.10 o
   3   5   4       12.75       15.18      0.75 o
   4   5   4      158.26      150.77      2.53 o
   5   5   4       85.91       83.38      1.91 o
   6   5   4      151.47      151.52      3.13 o
   7   5   4      216.97      206.59      3.74 o
   8   5   4       47.17       41.84      2.69 o
   9   5   4        2.35       -0.11      2.02 o
  10   5   4      131.15      150.87      5.77 o
  11   5   4       19.16       19.51      2.44 o
  12   5   4        2.59        1.91      1.77 o
 -15   6   4        0.87       -2.57      3.71 o
 -14   6   4       15.57       20.17      2.64 o
 -13   6   4        4.47        0.67      2.61 o
 -12   6   4        1.89        1.79      1.40 o
 -11   6   4       60.87       57.15      4.99 o
 -10   6   4       56.07       39.93      2.26 o
  -9   6   4      452.35      453.82      8.95 o
  -8   6   4      230.61      262.85      5.15 o
  -7   6   4      392.21      401.87      7.18 o
  -6   6   4      395.32      400.38      5.07 o
  -5   6   4      397.79      415.82      4.19 o
  -4   6   4      586.73      636.36      6.87 o
  -3   6   4       91.43       95.01      1.31 o
  -2   6   4        0.06       -0.01      0.21 o
  -1   6   4       31.52       35.06      0.89 o
   0   6   4      155.31      155.89      2.07 o
   1   6   4       40.71       41.65      0.90 o
   2   6   4        1.74        2.11      0.29 o
   3   6   4       24.35       20.40      0.69 o
   4   6   4      153.84      151.14      2.75 o
   5   6   4      120.41      112.76      2.32 o
   6   6   4      273.69      256.62      4.37 o
   7   6   4      496.11      496.43      7.60 o
   8   6   4      153.82      160.04      3.23 o
   9   6   4       93.92       95.90      3.86 o
  10   6   4       63.52       64.03      3.35 o
  11   6   4       17.13       21.78      2.53 o
  12   6   4       11.38       14.06      2.65 o
 -15   7   4       16.30       18.62      5.11 o
 -14   7   4       58.05       62.86      6.27 o
 -13   7   4        3.36        2.89      1.64 o
 -12   7   4        4.98        1.46      1.41 o
 -11   7   4       21.92       19.73      1.85 o
 -10   7   4        0.22        0.16      1.06 o
  -9   7   4      400.94      395.55      9.09 o
  -8   7   4      341.58      380.93      6.76 o
  -7   7   4        3.56        0.24      0.49 o
  -6   7   4      486.28      515.67      5.91 o
  -5   7   4      197.97      197.37      3.59 o
  -4   7   4        0.00        0.49      0.25 o
  -3   7   4      256.84      236.12      2.72 o
  -2   7   4        9.49       10.38      0.52 o
  -1   7   4       46.49       53.62      1.07 o
   0   7   4       35.85       32.83      0.80 o
   1   7   4       92.01       98.37      1.57 o
   2   7   4       10.33       13.98      0.56 o
   3   7   4        0.12       -0.26      0.34 o
   4   7   4      791.36      758.92     10.66 o
   5   7   4        9.28       10.16      0.79 o
   6   7   4      160.30      154.96      3.34 o
   7   7   4      242.14      238.15      4.24 o
   8   7   4      121.79      136.91      3.29 o
   9   7   4      274.41      274.30      7.45 o
  10   7   4       82.71       84.93      3.84 o
  11   7   4        0.50        0.96      3.47 o
  12   7   4        7.32        2.45      1.95 o
 -14   8   4        2.97        3.61      2.01 o
 -13   8   4        3.73        5.92      1.76 o
 -12   8   4        0.81       -1.91      1.86 o
 -11   8   4       57.27       51.74      2.69 o
 -10   8   4       47.52       42.94      2.31 o
  -9   8   4      202.76      202.38      4.87 o
  -8   8   4      224.84      186.68      3.40 o
  -7   8   4       46.45       39.00      1.26 o
  -6   8   4       86.11       75.29      1.55 o
  -5   8   4      111.43      104.57      2.02 o
  -4   8   4      214.74      213.05      2.63 o
  -3   8   4      349.52      335.09      3.73 o
  -2   8   4      376.49      350.48      4.66 o
  -1   8   4       98.90       84.66      1.80 o
   0   8   4       77.72       73.43      1.52 o
   1   8   4      310.88      296.95      3.94 o
   2   8   4       49.24       45.51      1.19 o
   3   8   4     1113.10     1070.24     14.50 o
   4   8   4        0.26        0.47      0.59 o
   5   8   4       70.92       62.56      2.02 o
   6   8   4       58.56       54.25      1.60 o
   7   8   4       78.35       75.41      2.01 o
   8   8   4        6.55        5.90      0.99 o
   9   8   4        5.13        6.43      1.26 o
  10   8   4      123.32      138.01      4.82 o
  11   8   4       34.98       44.72      3.99 o
 -14   9   4        0.15       -0.57      2.03 o
 -13   9   4       51.47       48.03      3.40 o
 -12   9   4       63.62       53.83      2.85 o
 -11   9   4       61.55       60.19      2.80 o
 -10   9   4        0.69        0.48      1.08 o
  -9   9   4        2.24        1.59      1.41 o
  -8   9   4       61.01       59.89      2.64 o
  -7   9   4       30.31       26.20      1.26 o
  -6   9   4        0.09        0.29      0.45 o
  -5   9   4       39.47       33.90      1.15 o
  -4   9   4      243.84      231.18      3.46 o
  -3   9   4       27.14       24.13      0.84 o
  -2   9   4      569.89      542.76      7.33 o
  -1   9   4      540.36      527.14      8.09 o
   0   9   4      656.01      628.64      9.46 o
   1   9   4      361.86      332.33      5.36 o
   2   9   4      156.03      149.02      2.62 o
   3   9   4      145.26      140.88      2.52 o
   4   9   4        6.52        6.00      0.77 o
   5   9   4       57.92       52.79      1.84 o
   6   9   4        1.78        2.03      0.87 o
   7   9   4       37.40       34.72      1.76 o
   8   9   4       42.69       39.40      2.14 o
   9   9   4       62.14       56.36      3.17 o
  10   9   4        0.90        5.26      2.68 o
  11   9   4        0.00        4.40      4.31 o
 -13  10   4        2.01        0.25      2.96 o
 -12  10   4       18.47       18.22      4.42 o
 -11  10   4       11.00        8.19      2.78 o
 -10  10   4        1.97        1.88      1.83 o
  -9  10   4        4.27        2.32      1.45 o
  -8  10   4        0.02        2.09      1.15 o
  -7  10   4       91.20       91.15      2.53 o
  -6  10   4      134.82      129.79      3.50 o
  -5  10   4        1.85        4.54      0.76 o
  -4  10   4        3.27        4.86      0.65 o
  -3  10   4      125.52      128.35      3.10 o
  -2  10   4      598.33      587.25      9.97 o
  -1  10   4       83.60       77.78      2.27 o
   0  10   4      431.28      424.67      7.25 o
   1  10   4      443.56      420.34      7.21 o
   2  10   4      185.94      185.77      3.14 o
   3  10   4      253.22      239.85      3.56 o
   4  10   4       15.26       14.60      1.47 o
   5  10   4       38.10       36.18      1.60 o
   6  10   4        0.12        0.02      0.84 o
   7  10   4       57.54       54.67      2.60 o
   8  10   4       46.71       48.20      2.37 o
   9  10   4        0.28        0.06      1.17 o
  10  10   4        0.55        2.76      3.30 o
  11  10   4       24.30       36.65      4.74 o
 -13  11   4        4.37        5.29      3.22 o
 -12  11   4       33.06       36.79      4.39 o
 -11  11   4      115.86      139.68      9.13 o
 -10  11   4       11.79       15.67      3.53 o
  -9  11   4       23.01       23.02      2.46 o
  -8  11   4       42.57       42.17      1.97 o
  -7  11   4       27.77       29.39      1.69 o
  -6  11   4      125.58      115.40      2.88 o
  -5  11   4       61.79       52.82      1.98 o
  -4  11   4       13.74       16.05      1.31 o
  -3  11   4        0.70        0.41      0.60 o
  -2  11   4      390.05      388.70      7.15 o
  -1  11   4       46.55       49.15      1.80 o
   0  11   4      247.96      236.33      5.24 o
   1  11   4       24.21       24.95      1.41 o
   2  11   4       72.04       67.52      2.59 o
   3  11   4      187.42      176.12      4.00 o
   4  11   4       31.50       29.60      1.21 o
   5  11   4        4.22        3.31      1.21 o
   6  11   4        2.09        3.17      0.93 o
   7  11   4       24.91       27.74      2.39 o
   8  11   4        2.79        1.30      1.20 o
   9  11   4       22.44       24.20      1.98 o
  10  11   4       18.91       20.97      2.95 o
 -12  12   4        4.53        7.89      3.16 o
 -11  12   4       36.68       37.34      5.43 o
 -10  12   4       62.45       78.30      7.28 o
  -9  12   4        8.11        7.74      2.52 o
  -8  12   4       31.05       35.08      1.88 o
  -7  12   4      139.73      119.49      3.59 o
  -6  12   4        1.40        2.61      0.90 o
  -5  12   4       40.83       39.40      2.79 o
  -4  12   4       22.56       23.15      2.91 o
  -3  12   4       64.10       61.21      2.44 o
  -2  12   4      210.31      208.95      5.52 o
  -1  12   4       34.18       33.86      1.80 o
   0  12   4      116.02      112.85      3.31 o
   1  12   4      130.62      122.97      3.86 o
   2  12   4       78.05       73.32      2.76 o
   3  12   4      322.69      315.06      6.36 o
   4  12   4       76.59       70.44      2.88 o
   5  12   4      165.67      162.17      3.61 o
   6  12   4       67.75       62.78      2.54 o
   7  12   4       16.56       15.95      1.66 o
   8  12   4       63.58       66.23      4.37 o
   9  12   4      125.19      148.62      4.42 o
 -11  13   4       20.45       23.65      3.77 o
 -10  13   4       15.16       14.96      3.18 o
  -9  13   4      435.62      493.82     16.08 o
  -8  13   4        0.76        3.81      1.34 o
  -7  13   4       12.56       11.29      1.38 o
  -6  13   4        0.02       -0.05      1.23 o
  -5  13   4        3.29        1.69      0.93 o
  -4  13   4       45.14       41.70      2.54 o
  -3  13   4       26.57       23.54      1.97 o
  -2  13   4       12.37       15.03      1.45 o
  -1  13   4       44.86       41.47      2.58 o
   0  13   4        4.66        4.36      1.02 o
   1  13   4        0.48        0.41      0.72 o
   2  13   4        5.60        3.90      0.98 o
   3  13   4        0.75       -0.12      0.61 o
   4  13   4        2.92        5.52      1.27 o
   5  13   4        8.00        7.42      1.27 o
   6  13   4        0.22        0.15      1.52 o
   7  13   4        0.40       -0.26      1.19 o
   8  13   4       20.50       16.53      1.87 o
 -10  14   4       78.42       91.43      8.36 o
  -9  14   4       52.25       61.53      7.06 o
  -8  14   4       10.92        8.79      1.69 o
  -7  14   4       28.82       29.50      2.20 o
  -6  14   4        2.30        5.46      1.38 o
  -5  14   4        9.51        9.91      0.92 o
  -4  14   4       10.40        8.00      0.97 o
  -3  14   4       39.12       46.21      2.65 o
  -2  14   4       59.09       63.16      3.41 o
  -1  14   4        2.82        2.95      1.15 o
   0  14   4       26.95       27.01      2.80 o
   1  14   4       33.78       31.80      1.59 o
   2  14   4        2.92        2.30      0.78 o
   3  14   4       46.95       51.09      2.15 o
   4  14   4       28.01       25.44      1.95 o
   5  14   4       25.68       24.30      2.00 o
   6  14   4        1.12       -0.18      1.33 o
   7  14   4       23.29       26.24      2.36 o
   8  14   4       29.40       31.89      2.58 o
  -9  15   4       60.11       53.42      6.94 o
  -8  15   4       12.50       16.95      2.53 o
  -7  15   4      167.71      177.27      6.85 o
  -6  15   4      149.87      149.77      5.92 o
  -5  15   4        0.13        2.59      1.43 o
  -4  15   4        7.83        8.84      1.56 o
  -3  15   4       33.87       38.17      1.98 o
  -2  15   4        2.63        1.80      0.98 o
  -1  15   4      135.23      136.86      3.74 o
   0  15   4       89.04       87.03      2.88 o
   1  15   4       10.32        9.57      1.12 o
   2  15   4      220.60      228.09      4.99 o
   3  15   4       11.64       11.73      1.12 o
   4  15   4       12.48        8.83      2.08 o
   5  15   4        0.53        4.37      1.99 o
   6  15   4        1.51        0.89      1.51 o
  -8  16   4       11.82       14.63      4.85 o
  -7  16   4       10.59       12.40      4.85 o
  -6  16   4       26.04       28.72      2.92 o
  -5  16   4       21.70       22.74      5.04 o
  -4  16   4        0.03        1.83      0.89 o
  -3  16   4       14.77       20.64      1.88 o
  -2  16   4       17.94       27.59      5.11 o
  -1  16   4       32.36       30.88      2.95 o
   0  16   4       17.06       19.31      2.63 o
   1  16   4       33.75       39.55      3.92 o
   2  16   4        0.75        2.34      1.88 o
   3  16   4        4.15        0.47      1.89 o
   4  16   4       15.78       14.47      1.97 o
   5  16   4        0.45       -0.93      1.80 o
  -6  17   4        0.37        1.21      1.98 o
  -5  17   4        4.63       12.13      4.22 o
  -4  17   4        6.32        5.75      3.77 o
  -3  17   4       12.36       16.05      4.59 o
  -2  17   4        1.82        2.28      1.98 o
  -1  17   4       24.47       26.53      5.43 o
   0  17   4       45.09       60.77      4.91 o
   1  17   4       56.81       61.24      5.04 o
   2  17   4       17.07       17.58      3.49 o
   3  17   4        0.05        0.06      2.29 o
  -2  18   4        7.71       11.50      3.92 o
  -1  18   4        3.93        7.24      4.14 o
   0  18   4        0.00        2.17      3.66 o
 -16   1   5       17.57       19.00      4.55 o
 -15   1   5       50.95       47.35      3.12 o
 -14   1   5       28.65       24.43      4.16 o
 -13   1   5        3.30        3.00      1.86 o
 -12   1   5       17.68       16.17      1.80 o
 -11   1   5        0.01        0.31      0.88 o
 -10   1   5       32.84       33.15      1.48 o
  -9   1   5        0.42       -0.14      0.62 o
  -8   1   5        0.03        1.13      0.54 o
  -7   1   5      994.96     1010.95     12.79 o
  -6   1   5       26.61       23.84      0.74 o
  -5   1   5      432.94      451.53      5.16 o
  -4   1   5        4.45        4.61      0.30 o
  -3   1   5      313.80      366.96      3.39 o
  -2   1   5      221.11      250.58      2.15 o
  -1   1   5       18.72       15.77      0.32 o
   0   1   5      819.23      910.48      6.97 o
   1   1   5       17.69       17.75      0.39 o
   2   1   5      101.59      104.86      1.20 o
   3   1   5       90.22      101.36      1.40 o
   4   1   5        0.00        1.22      0.34 o
   5   1   5      349.60      299.80      4.66 o
   6   1   5      219.22      153.18      3.56 o
   7   1   5       19.99       21.48      1.37 o
   8   1   5      115.27      104.55      3.02 o
   9   1   5       71.17       55.73      2.71 o
  10   1   5        0.91        2.37      1.13 o
  11   1   5       13.35       15.81      1.62 o
  12   1   5       11.83       16.76      1.75 o
 -16   2   5       49.48       41.51      6.38 o
 -15   2   5       28.99       27.05      5.21 o
 -14   2   5        7.92       10.77      1.88 o
 -13   2   5       11.60       11.54      1.71 o
 -12   2   5       54.98       56.23      2.86 o
 -11   2   5       29.87       23.71      2.22 o
 -10   2   5      385.66      383.77      6.66 o
  -9   2   5       38.83       35.94      1.43 o
  -8   2   5      471.99      472.20      6.73 o
  -7   2   5      815.87      900.70     10.92 o
  -6   2   5        6.02        9.57      0.67 o
  -5   2   5        0.02        0.06      0.27 o
  -4   2   5      133.10      138.38      1.79 o
  -3   2   5     1364.90     1615.39     16.07 o
  -2   2   5      618.28      720.96      6.92 o
  -1   2   5      620.54      647.82      5.14 o
   0   2   5      160.30      190.50      1.84 o
   1   2   5      353.84      408.44      3.83 o
   2   2   5      135.24      141.95      1.64 o
   3   2   5       24.57       19.68      0.59 o
   4   2   5      205.92      200.35      2.81 o
   5   2   5        5.96        3.43      0.48 o
   6   2   5       46.51       44.83      1.99 o
   7   2   5      227.62      161.76      4.63 o
   8   2   5       63.19       55.05      3.02 o
   9   2   5       66.16       61.47      2.94 o
  10   2   5       28.11       31.56      3.02 o
  11   2   5       32.92       41.09      2.77 o
  12   2   5       67.14       68.26      4.19 o
 -16   3   5       16.33       22.17      5.86 o
 -15   3   5       92.93       78.00      8.14 o
 -14   3   5       86.85       82.92      5.26 o
 -13   3   5        2.87        3.22      3.51 o
 -12   3   5       73.56       62.46      2.98 o
 -11   3   5        0.22        0.87      1.12 o
 -10   3   5        4.08        4.27      0.80 o
  -9   3   5        8.00        8.93      0.91 o
  -8   3   5       53.85       59.51      2.04 o
  -7   3   5       83.45       96.00      1.80 o
  -6   3   5       22.14       21.72      1.01 o
  -5   3   5       92.86      108.88      2.00 o
  -4   3   5        0.44        0.77      0.24 o
  -3   3   5      424.67      438.91      5.50 o
  -2   3   5      687.49      768.73      7.58 o
  -1   3   5     1559.59     1777.78     16.51 o
   0   3   5     2739.19     3095.48     26.31 o
   1   3   5       65.12       70.66      0.96 o
   2   3   5       13.54       18.06      0.48 o
   3   3   5       61.14       65.26      1.19 o
   4   3   5      504.92      536.73      6.73 o
   5   3   5      169.69      160.76      2.77 o
   6   3   5      313.75      271.81      4.40 o
   7   3   5       31.05       31.79      1.74 o
   8   3   5       69.58       61.12      2.77 o
   9   3   5       25.62       26.31      2.46 o
  10   3   5        1.12        1.16      1.61 o
  11   3   5       10.32        9.46      2.18 o
  12   3   5        1.30        2.74      1.83 o
 -16   4   5        6.84       10.62      2.49 o
 -15   4   5       13.19       13.40      2.47 o
 -14   4   5      129.82      127.82      7.39 o
 -13   4   5       61.10       60.43      3.57 o
 -12   4   5       47.17       38.68      2.85 o
 -11   4   5       91.95       84.04      5.82 o
 -10   4   5       19.52       26.25      1.44 o
  -9   4   5        3.99        9.49      0.92 o
  -8   4   5       17.39       24.28      1.06 o
  -7   4   5       28.85       30.53      1.09 o
  -6   4   5       30.60       30.00      0.83 o
  -5   4   5      383.36      470.01      6.59 o
  -4   4   5       38.05       30.10      0.68 o
  -3   4   5        0.63        1.26      0.21 o
  -2   4   5      813.85      829.84      8.60 o
  -1   4   5      372.56      359.03      3.92 o
   0   4   5        4.09        4.62      0.26 o
   1   4   5      457.00      453.49      4.38 o
   2   4   5       22.40       21.98      0.61 o
   3   4   5        5.74        2.64      0.39 o
   4   4   5        5.39        8.01      0.59 o
   5   4   5     1937.52     1696.59     22.92 o
   6   4   5      160.75      145.98      2.87 o
   7   4   5        1.46        1.60      0.56 o
   8   4   5        3.65        2.54      1.35 o
   9   4   5        6.81        6.31      1.73 o
  10   4   5        0.17       -0.80      1.48 o
  11   4   5        0.75        2.00      2.54 o
  12   4   5        0.64        0.47      1.75 o
 -15   5   5        0.76        5.24      2.09 o
 -14   5   5        8.03        9.01      2.31 o
 -13   5   5        0.45        0.13      1.49 o
 -12   5   5       21.26       16.05      2.12 o
 -11   5   5       28.75       23.05      2.15 o
 -10   5   5       12.13        6.65      1.20 o
  -9   5   5       71.34       57.26      2.42 o
  -8   5   5       68.09       81.42      3.29 o
  -7   5   5       91.00      102.48      2.01 o
  -6   5   5       87.93       94.96      1.72 o
  -5   5   5        0.84        3.37      0.35 o
  -4   5   5       40.07       36.47      0.67 o
  -3   5   5        4.60        4.29      0.36 o
  -2   5   5      290.08      276.74      3.50 o
  -1   5   5       46.28       48.29      1.48 o
   0   5   5     2050.60     2224.36     22.03 o
   1   5   5      930.49     1001.33     10.27 o
   2   5   5       18.77       23.39      0.61 o
   3   5   5      202.15      195.57      2.97 o
   4   5   5       74.46       77.73      1.71 o
   5   5   5      130.20      130.46      2.46 o
   6   5   5       81.24       75.92      1.96 o
   7   5   5      564.03      545.43      8.26 o
   8   5   5       12.78       15.56      2.49 o
   9   5   5        0.83        1.96      1.47 o
  10   5   5        0.72       -1.53      2.74 o
  11   5   5       10.22       15.33      2.43 o
  12   5   5        3.80        5.88      2.06 o
 -15   6   5       17.12        9.65      3.86 o
 -14   6   5        0.05        0.76      1.81 o
 -13   6   5        0.82        3.89      1.76 o
 -12   6   5        6.33        1.94      2.30 o
 -11   6   5       36.99       35.07      2.23 o
 -10   6   5      236.78      217.73      9.36 o
  -9   6   5        0.11        0.80      0.81 o
  -8   6   5      234.99      257.26      6.78 o
  -7   6   5      328.50      364.47      5.75 o
  -6   6   5      889.21      937.10     11.85 o
  -5   6   5        0.13       -0.21      0.26 o
  -4   6   5       37.00       24.77      0.80 o
  -3   6   5        0.42        4.93      0.36 o
  -2   6   5       53.12       46.72      0.87 o
  -1   6   5      170.67      154.29      2.01 o
   0   6   5        0.11        0.32      0.25 o
   1   6   5      145.31      143.61      2.01 o
   2   6   5      253.14      254.08      3.44 o
   3   6   5       26.94       23.20      0.92 o
   4   6   5       56.03       47.80      1.59 o
   5   6   5       37.81       38.16      1.35 o
   6   6   5       92.23       89.91      2.18 o
   7   6   5      246.06      220.88      4.05 o
   8   6   5       52.08       53.98      1.81 o
   9   6   5      114.47      125.26      7.64 o
  10   6   5       11.73        7.31      2.13 o
  11   6   5       57.77       68.99      5.81 o
  12   6   5        0.34       -0.48      1.84 o
 -15   7   5        1.55        2.05      2.04 o
 -14   7   5        4.05        5.35      2.01 o
 -13   7   5        0.01       -2.56      1.53 o
 -12   7   5        1.33        0.88      1.38 o
 -11   7   5       67.23       75.12      3.19 o
 -10   7   5        8.62       12.36      2.91 o
  -9   7   5       59.13       52.57      2.20 o
  -8   7   5      297.19      286.00      4.64 o
  -7   7   5      313.22      298.80      5.17 o
  -6   7   5      161.17      173.35      2.86 o
  -5   7   5       61.05       74.37      2.16 o
  -4   7   5     1706.81     1706.25     20.77 o
  -3   7   5      374.38      327.11      4.25 o
  -2   7   5       10.01       13.70      0.67 o
  -1   7   5      208.55      202.16      2.92 o
   0   7   5      252.43      273.24      3.46 o
   1   7   5       15.85       17.77      0.73 o
   2   7   5        1.05        0.06      0.36 o
   3   7   5       97.31       91.57      1.83 o
   4   7   5       65.35       59.11      1.52 o
   5   7   5        4.37        5.37      0.70 o
   6   7   5       76.61       77.50      2.01 o
   7   7   5        6.61        9.03      0.91 o
   8   7   5      271.39      299.28      5.54 o
   9   7   5       27.87       25.17      2.62 o
  10   7   5        6.04        2.17      4.57 o
  11   7   5       21.17       22.89      3.10 o
 -14   8   5        0.01        0.18      1.89 o
 -13   8   5        2.85        3.48      2.99 o
 -12   8   5        0.87       -1.22      1.33 o
 -11   8   5       71.64       71.76      2.82 o
 -10   8   5       82.78       91.50      5.82 o
  -9   8   5      132.16      126.26      3.93 o
  -8   8   5      410.67      374.77      6.19 o
  -7   8   5        2.50        2.55      0.88 o
  -6   8   5       18.60       25.78      1.30 o
  -5   8   5        4.59        8.19      0.79 o
  -4   8   5      237.23      226.11      3.52 o
  -3   8   5        7.41        6.52      0.57 o
  -2   8   5      893.61      854.36     11.87 o
  -1   8   5      312.70      301.15      4.37 o
   0   8   5       11.53       10.04      0.68 o
   1   8   5      109.29       97.13      1.84 o
   2   8   5       46.49       42.84      1.18 o
   3   8   5      291.57      275.65      4.21 o
   4   8   5        0.06       -0.42      0.61 o
   5   8   5      142.56      138.54      4.23 o
   6   8   5       77.34       63.84      2.71 o
   7   8   5       14.00       12.79      1.03 o
   8   8   5        4.55        4.75      1.09 o
   9   8   5       91.14       99.08      3.93 o
  10   8   5       26.22       29.96      2.45 o
  11   8   5        1.42        2.26      1.88 o
 -14   9   5       17.41       12.25      5.45 o
 -13   9   5        0.34        0.58      3.71 o
 -12   9   5       45.64       46.65      2.66 o
 -11   9   5        0.20       -2.15      1.63 o
 -10   9   5      123.33      117.08      5.63 o
  -9   9   5       46.38       43.64      4.78 o
  -8   9   5        8.87        6.04      1.27 o
  -7   9   5        0.00       -0.30      0.79 o
  -6   9   5        1.61        1.79      0.61 o
  -5   9   5       36.25       34.55      1.37 o
  -4   9   5       64.32       56.94      1.57 o
  -3   9   5       31.14       29.07      1.04 o
  -2   9   5     1089.03     1074.86     15.73 o
  -1   9   5        4.45        5.48      0.83 o
   0   9   5       24.99       25.41      1.22 o
   1   9   5       32.28       28.68      1.12 o
   2   9   5     1172.79     1118.01     14.08 o
   3   9   5       99.03       94.23      2.01 o
   4   9   5      142.86      132.44      3.15 o
   5   9   5        1.45        1.33      0.78 o
   6   9   5      183.89      201.02      4.44 o
   7   9   5       45.93       43.48      2.17 o
   8   9   5        3.77        3.50      1.24 o
   9   9   5        1.90       -1.29      1.39 o
  10   9   5       15.45       24.00      3.99 o
 -13  10   5      116.80      124.24      7.23 o
 -12  10   5       10.65       15.61      3.50 o
 -11  10   5        0.04        0.83      2.16 o
 -10  10   5       18.18       21.56      3.64 o
  -9  10   5        9.16        8.71      2.63 o
  -8  10   5        7.37        9.52      1.43 o
  -7  10   5       68.73       68.47      2.77 o
  -6  10   5       50.31       47.14      1.85 o
  -5  10   5        3.76        1.35      0.66 o
  -4  10   5       14.27       16.19      1.08 o
  -3  10   5        1.19        0.40      0.65 o
  -2  10   5       90.46       77.40      2.47 o
  -1  10   5      422.06      409.30      8.05 o
   0  10   5      738.07      709.64     12.93 o
   1  10   5     1773.24     1697.91     28.89 o
   2  10   5       20.92       25.63      1.23 o
   3  10   5        0.32        0.94      0.54 o
   4  10   5       18.79       16.46      1.23 o
   5  10   5       16.09       18.01      1.29 o
   6  10   5       51.91       49.65      2.27 o
   7  10   5        1.33        0.20      1.44 o
   8  10   5       37.76       38.68      3.65 o
   9  10   5       19.11       19.60      1.83 o
  10  10   5       14.48       13.16      3.54 o
 -13  11   5       23.36       19.47      3.89 o
 -12  11   5        0.23       -0.78      2.66 o
 -11  11   5      324.47      360.61     12.89 o
 -10  11   5       19.94       23.40      3.26 o
  -9  11   5        5.78        7.65      1.80 o
  -8  11   5       10.66        7.65      1.38 o
  -7  11   5       40.61       39.65      2.23 o
  -6  11   5       99.09      102.00      3.10 o
  -5  11   5      115.04      100.99      3.07 o
  -4  11   5        1.34        1.93      0.75 o
  -3  11   5      132.90      124.36      4.11 o
  -2  11   5      110.98      108.95      3.24 o
  -1  11   5      392.79      386.33      8.00 o
   0  11   5      166.76      160.12      4.61 o
   1  11   5      109.39      106.64      5.69 o
   2  11   5        6.03        5.06      1.06 o
   3  11   5      102.16       97.43      2.54 o
   4  11   5        5.41        3.95      0.97 o
   5  11   5       48.28       47.31      2.08 o
   6  11   5        9.22        6.09      1.29 o
   7  11   5       23.93       26.26      2.35 o
   8  11   5        7.36        6.44      1.44 o
   9  11   5        2.51        4.51      2.14 o
 -12  12   5       59.80       63.88      5.34 o
 -11  12   5      123.69      132.44      7.04 o
 -10  12   5        6.14        9.15      2.96 o
  -9  12   5        1.89        0.49      2.45 o
  -8  12   5        1.13        2.38      1.08 o
  -7  12   5        4.67        5.72      1.14 o
  -6  12   5        2.27        5.25      1.03 o
  -5  12   5       10.48       10.88      1.63 o
  -4  12   5        0.04       -0.66      0.87 o
  -3  12   5        5.17        6.34      2.37 o
  -2  12   5       32.24       31.75      1.81 o
  -1  12   5      313.22      298.42      6.64 o
   0  12   5       55.11       50.32      2.40 o
   1  12   5      108.34       99.00      3.42 o
   2  12   5        0.07        0.52      0.81 o
   3  12   5        6.55        5.68      1.37 o
   4  12   5       46.05       43.86      2.21 o
   5  12   5       13.03       13.19      1.92 o
   6  12   5        3.33        2.04      1.17 o
   7  12   5        0.35       -0.39      1.77 o
   8  12   5        3.86        1.99      1.38 o
   9  12   5      115.87      129.31      5.69 o
 -11  13   5        9.33       12.78      3.40 o
 -10  13   5       31.30       36.04      4.10 o
  -9  13   5      589.89      658.75     28.78 o
  -8  13   5       57.45       65.50      4.16 o
  -7  13   5        0.11        0.41      1.04 o
  -6  13   5       20.31       25.62      1.76 o
  -5  13   5      185.20      201.14      4.93 o
  -4  13   5       64.24       65.61      4.19 o
  -3  13   5      202.39      207.93      6.07 o
  -2  13   5      146.41      146.26      4.79 o
  -1  13   5       39.40       39.28      2.06 o
   0  13   5        0.22        0.15      0.82 o
   1  13   5        1.41        1.43      1.36 o
   2  13   5        8.98        6.11      1.35 o
   3  13   5       17.67       15.94      1.37 o
   4  13   5        0.21        0.82      1.43 o
   5  13   5       15.90       11.98      1.40 o
   6  13   5        5.93        4.14      1.56 o
   7  13   5        9.23       11.73      1.66 o
   8  13   5       72.35       78.27      3.27 o
 -10  14   5       14.17       19.90      5.04 o
  -9  14   5        4.17        2.91      3.47 o
  -8  14   5       86.33       84.49      4.83 o
  -7  14   5       17.07       14.88      1.99 o
  -6  14   5       22.77       19.56      4.15 o
  -5  14   5       25.17       19.68      1.79 o
  -4  14   5        0.39        2.36      1.64 o
  -3  14   5       67.29       75.92      3.38 o
  -2  14   5        8.28        7.86      1.42 o
  -1  14   5       54.78       55.55      2.52 o
   0  14   5        4.91        4.05      1.34 o
   1  14   5       34.86       32.54      4.05 o
   2  14   5        4.59        4.70      1.20 o
   3  14   5       73.83       70.37      2.95 o
   4  14   5       21.17       17.02      1.75 o
   5  14   5        4.76        4.00      1.40 o
   6  14   5        1.22        2.35      1.49 o
   7  14   5      106.08      125.04      4.58 o
  -9  15   5        0.67        9.15      4.33 o
  -8  15   5        1.17        1.83      3.58 o
  -7  15   5       36.09       28.87      3.02 o
  -6  15   5       23.84       27.61      2.22 o
  -5  15   5       21.48       20.79      1.45 o
  -4  15   5       15.80       16.77      1.40 o
  -3  15   5       11.14       11.64      2.28 o
  -2  15   5        0.71        0.46      1.74 o
  -1  15   5       58.26       67.98      3.66 o
   0  15   5        0.05        0.67      1.46 o
   1  15   5        0.76       -1.07      1.37 o
   2  15   5       32.83       39.18      2.27 o
   3  15   5        5.55        7.63      1.79 o
   4  15   5       42.76       42.71      3.02 o
   5  15   5       10.81       10.93      2.13 o
   6  15   5        8.55       10.15      1.91 o
  -8  16   5        1.88        1.27      3.43 o
  -7  16   5        0.60        3.70      3.66 o
  -6  16   5        0.07        2.04      1.82 o
  -5  16   5       10.83        7.99      3.88 o
  -4  16   5       30.58       37.86      5.82 o
  -3  16   5       10.46        7.91      3.81 o
  -2  16   5       62.14       75.90      7.50 o
  -1  16   5       56.52       61.30      6.94 o
   0  16   5       17.69       17.67      3.18 o
   1  16   5       16.83       16.12      2.64 o
   2  16   5        0.06        1.09      1.77 o
   3  16   5        0.43        2.74      2.08 o
   4  16   5       39.66       41.02      4.00 o
  -6  17   5        0.01        1.86      1.91 o
  -5  17   5        0.50        5.45      3.17 o
  -4  17   5        0.00        1.31      2.95 o
  -3  17   5        0.52       -2.17      2.76 o
  -2  17   5       32.40       25.72      5.41 o
  -1  17   5        2.27        3.77      3.29 o
   0  17   5       70.70       63.36      7.47 o
   1  17   5       17.38       14.69      3.33 o
   2  17   5        0.03        1.69      2.44 o
 -16   0   6       52.59       42.56      6.53 o
 -15   0   6        0.02        5.15      3.70 o
 -14   0   6        1.04       -0.97      3.25 o
 -13   0   6        2.88        0.07      3.02 o
 -12   0   6      200.23      185.74      8.75 o
 -11   0   6        0.37        1.25      1.20 o
 -10   0   6       39.58       42.83      2.13 o
  -9   0   6      630.18      647.97     12.36 o
  -8   0   6        3.06        5.08      0.83 o
  -7   0   6       28.04       26.54      1.98 o
  -6   0   6        0.83        1.55      0.36 o
  -5   0   6     1777.21     1990.24     23.65 o
  -4   0   6      234.96      265.48      3.41 o
  -3   0   6       45.15       49.64      0.94 o
  -2   0   6      114.06       95.48      1.27 o
  -1   0   6       24.28       22.20      0.59 o
   0   0   6      329.26      305.83      3.45 o
   1   0   6      592.57      511.95      6.18 o
   2   0   6       40.29       39.25      0.86 o
   3   0   6       10.24       16.58      0.71 o
   4   0   6       72.51       61.20      1.85 o
   5   0   6       34.15       23.81      1.87 o
   6   0   6      363.75      319.76      8.98 o
   7   0   6      514.93      479.92     12.80 o
   8   0   6        7.52        3.29      1.44 o
   9   0   6       25.82       20.93      2.31 o
  10   0   6      227.37      223.63      7.62 o
  11   0   6      105.80      107.15      5.07 o
  12   0   6       28.05       33.35      4.67 o
 -16   1   6       10.31        7.72      2.07 o
 -15   1   6        0.61        1.35      2.40 o
 -14   1   6        1.55        0.86      1.47 o
 -13   1   6        1.45        0.47      1.30 o
 -12   1   6       15.14       11.22      2.18 o
 -11   1   6        1.03       -0.01      1.02 o
 -10   1   6       78.41       74.42      2.32 o
  -9   1   6        1.35        1.44      0.59 o
  -8   1   6       66.36       73.08      1.66 o
  -7   1   6       62.85       60.67      1.25 o
  -6   1   6      106.56      111.67      2.07 o
  -5   1   6      148.24      161.94      1.79 o
  -4   1   6      462.44      495.27      4.48 o
  -3   1   6      589.81      654.34      5.17 o
  -2   1   6     2186.13     2521.70     17.93 o
  -1   1   6       31.10       29.43      0.45 o
   0   1   6       20.16       22.92      0.43 o
   1   1   6      193.53      192.41      1.85 o
   2   1   6      699.67      614.45      5.57 o
   3   1   6        1.78        0.65      0.33 o
   4   1   6      192.90      178.89      2.78 o
   5   1   6      137.76      124.07      2.41 o
   6   1   6      225.96      178.19      4.11 o
   7   1   6        0.77        1.37      0.85 o
   8   1   6       15.14       17.80      2.31 o
   9   1   6        0.43        1.27      1.02 o
  10   1   6       54.63       57.14      2.56 o
  11   1   6       23.23       24.51      2.19 o
  12   1   6      251.47      281.70      6.69 o
 -16   2   6        2.37        5.91      2.82 o
 -15   2   6       29.41       27.91      2.97 o
 -14   2   6       62.52       56.86      4.60 o
 -13   2   6        0.03        0.75      1.61 o
 -12   2   6       29.81       26.25      2.52 o
 -11   2   6       14.57       13.59      1.59 o
 -10   2   6       21.73       23.15      1.44 o
  -9   2   6        0.78        1.94      0.54 o
  -8   2   6       10.68       12.58      0.88 o
  -7   2   6        0.73        0.59      0.47 o
  -6   2   6        1.59        1.70      0.37 o
  -5   2   6        3.65        5.85      0.44 o
  -4   2   6      128.98      130.60      1.72 o
  -3   2   6      625.90      723.58      6.21 o
  -2   2   6      174.72      172.13      1.57 o
  -1   2   6      719.14      787.75      6.40 o
   0   2   6       37.06       52.15      0.66 o
   1   2   6      291.58      300.80      2.80 o
   2   2   6       64.40       66.94      1.00 o
   3   2   6     1537.27     1350.35     15.37 o
   4   2   6       35.52       32.21      1.02 o
   5   2   6        3.25        2.74      0.49 o
   6   2   6        0.96       -0.17      0.87 o
   7   2   6      112.06       84.40      3.23 o
   8   2   6        7.42        8.13      1.56 o
   9   2   6        3.48        1.55      1.34 o
  10   2   6       19.87       20.68      2.16 o
  11   2   6       52.61       49.09      3.09 o
  12   2   6       95.19      108.59      5.31 o
 -16   3   6       18.78       18.46      2.84 o
 -15   3   6        1.21       -1.17      1.81 o
 -14   3   6       48.76       41.51      3.23 o
 -13   3   6        0.80        0.37      1.53 o
 -12   3   6      106.04       96.86      4.54 o
 -11   3   6        0.32       -0.17      1.12 o
 -10   3   6        9.84       10.41      0.91 o
  -9   3   6       14.23       15.59      1.08 o
  -8   3   6      138.40      148.72      3.81 o
  -7   3   6      157.44      166.77      2.67 o
  -6   3   6        9.67       11.64      0.51 o
  -5   3   6       15.42       19.15      0.64 o
  -4   3   6      387.79      375.43      4.14 o
  -3   3   6       39.96       35.01      1.00 o
  -2   3   6     1246.10     1443.16     12.93 o
  -1   3   6      575.06      634.15      5.47 o
   0   3   6       32.07       34.62      0.59 o
   1   3   6       93.71      100.21      1.33 o
   2   3   6      167.66      149.05      1.83 o
   3   3   6       59.62       64.55      1.30 o
   4   3   6      996.21      787.86     11.05 o
   5   3   6      205.60      196.72      3.43 o
   6   3   6       11.67       10.64      1.16 o
   7   3   6       10.32       11.24      1.53 o
   8   3   6       19.99       22.43      1.89 o
   9   3   6        0.69        1.06      1.21 o
  10   3   6       21.79       22.18      2.60 o
  11   3   6        7.62        5.85      2.39 o
  12   3   6        9.86       12.85      3.19 o
 -16   4   6        0.57        1.63      2.26 o
 -15   4   6        0.27       -0.34      1.80 o
 -14   4   6       69.44       73.79      4.13 o
 -13   4   6       11.84       15.20      2.16 o
 -12   4   6      191.74      178.33      9.46 o
 -11   4   6       80.16       72.59      6.94 o
 -10   4   6      187.82      184.73     12.67 o
  -9   4   6      372.10      409.32     13.57 o
  -8   4   6        0.34        0.48      0.59 o
  -7   4   6      100.06      101.58      1.81 o
  -6   4   6       47.05       48.09      1.17 o
  -5   4   6       45.41       46.84      1.01 o
  -4   4   6        0.65        0.79      0.24 o
  -3   4   6       64.03       50.85      1.18 o
  -2   4   6       37.97       35.19      0.90 o
  -1   4   6       71.01       91.75      1.33 o
   0   4   6      271.24      299.20      3.07 o
   1   4   6        2.10        2.27      0.29 o
   2   4   6       46.65       37.56      0.92 o
   3   4   6       22.94       14.16      0.73 o
   4   4   6      195.40      175.72      3.06 o
   5   4   6      527.76      584.22     10.86 o
   6   4   6        2.05        1.24      0.70 o
   7   4   6       64.58       59.08      2.28 o
   8   4   6       48.83       45.55      3.03 o
   9   4   6       37.51       44.82      3.92 o
  10   4   6        1.09        1.16      1.98 o
  11   4   6        0.03       -0.87      1.63 o
 -15   5   6        1.00       -0.44      2.20 o
 -14   5   6        4.75        2.33      1.79 o
 -13   5   6        2.47        2.67      1.85 o
 -12   5   6       36.11       27.63      2.49 o
 -11   5   6        7.74        9.16      1.66 o
 -10   5   6       24.92       17.01      1.84 o
  -9   5   6        7.32        3.15      1.19 o
  -8   5   6       82.47       89.43      2.57 o
  -7   5   6      226.47      238.07      4.01 o
  -6   5   6     1323.86     1365.02     15.89 o
  -5   5   6       63.58       61.93      1.10 o
  -4   5   6      163.20      186.63      2.53 o
  -3   5   6      344.79      360.24      4.71 o
  -2   5   6      582.13      641.39      7.26 o
  -1   5   6       88.27      101.21      1.45 o
   0   5   6       16.64       20.59      0.64 o
   1   5   6      121.57      140.15      1.82 o
   2   5   6       17.08        8.35      0.60 o
   3   5   6      164.35      141.75      2.41 o
   4   5   6      378.71      331.33      4.91 o
   5   5   6       83.40       68.60      1.72 o
   6   5   6       97.27       84.53      2.16 o
   7   5   6       83.39       81.28      2.14 o
   8   5   6      119.44      120.94      7.01 o
   9   5   6       19.97       18.88      2.41 o
  10   5   6        0.22        0.40      1.60 o
  11   5   6        6.17        9.30      2.15 o
 -15   6   6       50.39       50.90      3.65 o
 -14   6   6        3.61        1.52      1.77 o
 -13   6   6        2.46        4.14      1.77 o
 -12   6   6        0.16        0.74      1.46 o
 -11   6   6        6.71        4.38      1.59 o
 -10   6   6      152.84      145.58      5.20 o
  -9   6   6        5.60        3.25      1.02 o
  -8   6   6       96.37      101.97      2.48 o
  -7   6   6      138.04      173.77      4.14 o
  -6   6   6       14.48       20.62      0.86 o
  -5   6   6       93.24       96.00      1.68 o
  -4   6   6      828.24      809.11     10.56 o
  -3   6   6      994.93      995.76     13.57 o
  -2   6   6       55.03       52.61      1.14 o
  -1   6   6      100.12      103.08      1.64 o
   0   6   6      143.33      150.14      2.17 o
   1   6   6       38.33       33.10      1.12 o
   2   6   6      312.08      265.14      3.35 o
   3   6   6      238.87      206.93      3.38 o
   4   6   6      103.71       97.85      2.17 o
   5   6   6      157.49      145.76      2.92 o
   6   6   6        2.50        0.90      0.80 o
   7   6   6      168.89      170.78      3.42 o
   8   6   6      127.15      122.63      3.53 o
   9   6   6        5.33        5.99      2.35 o
  10   6   6        0.11       -0.93      1.62 o
  11   6   6        1.34        1.41      2.28 o
 -15   7   6       53.38       49.47      4.55 o
 -14   7   6        1.61        2.26      2.50 o
 -13   7   6        9.53        6.19      1.96 o
 -12   7   6       18.36       22.22      2.34 o
 -11   7   6        6.93        6.49      1.42 o
 -10   7   6       70.36       70.25      2.65 o
  -9   7   6       65.67       64.21      3.67 o
  -8   7   6       22.06       24.65      1.44 o
  -7   7   6      158.47      162.61      3.01 o
  -6   7   6        0.38        0.63      0.43 o
  -5   7   6      379.99      390.85      6.12 o
  -4   7   6     3145.36     3017.85     39.48 o
  -3   7   6      106.46      105.47      2.44 o
  -2   7   6      105.21      103.84      2.03 o
  -1   7   6      480.12      478.47      6.04 o
   0   7   6        0.70        0.08      0.30 o
   1   7   6        0.01        0.08      0.36 o
   2   7   6       65.43       50.93      1.49 o
   3   7   6       78.67       68.81      1.72 o
   4   7   6      134.00      125.41      2.65 o
   5   7   6        1.84        1.10      0.63 o
   6   7   6       10.20       11.61      1.14 o
   7   7   6        4.55        6.54      0.91 o
   8   7   6       22.13       30.59      2.20 o
   9   7   6       29.95       33.06      3.40 o
  10   7   6        1.26        1.01      2.31 o
  11   7   6       88.10       88.02      4.56 o
 -14   8   6       21.06       20.54      4.26 o
 -13   8   6        1.37        1.98      3.15 o
 -12   8   6        0.63        1.92      1.53 o
 -11   8   6       46.28       49.87      4.26 o
 -10   8   6      170.93      163.34      5.66 o
  -9   8   6       78.15       84.96      2.77 o
  -8   8   6      132.25      130.66      3.48 o
  -7   8   6      168.50      157.29      3.77 o
  -6   8   6       68.75       73.72      2.33 o
  -5   8   6        4.76        3.56      0.83 o
  -4   8   6      112.28      107.63      2.57 o
  -3   8   6      579.35      569.72      8.88 o
  -2   8   6     1576.85     1556.83     18.83 o
  -1   8   6       30.22       25.95      1.09 o
   0   8   6       20.00       21.65      0.93 o
   1   8   6        3.58        1.49      0.47 o
   2   8   6        0.93        0.24      0.45 o
   3   8   6        7.99        5.83      0.65 o
   4   8   6       58.01       57.76      1.99 o
   5   8   6       17.27       14.31      1.20 o
   6   8   6       34.69       33.49      1.73 o
   7   8   6       89.39       89.02      3.03 o
   8   8   6        6.99        5.11      1.26 o
   9   8   6        4.96        4.49      2.72 o
  10   8   6       13.38       17.62      4.70 o
 -14   9   6        3.68       -0.37      4.14 o
 -13   9   6      291.64      340.86     18.41 o
 -12   9   6       55.73       52.90      6.87 o
 -11   9   6       84.15       85.55      5.33 o
 -10   9   6       25.15       25.19      2.58 o
  -9   9   6      160.93      166.31      5.87 o
  -8   9   6       99.37       97.42      3.90 o
  -7   9   6       29.87       26.88      1.82 o
  -6   9   6       28.05       32.90      1.67 o
  -5   9   6       78.03       71.76      2.51 o
  -4   9   6       10.65        9.13      1.09 o
  -3   9   6      140.84      134.78      2.78 o
  -2   9   6      129.56      126.69      3.31 o
  -1   9   6      411.66      392.37      7.73 o
   0   9   6       71.81       64.87      1.72 o
   1   9   6        1.66        1.91      0.65 o
   2   9   6       20.47       20.36      1.03 o
   3   9   6       11.18       10.05      0.84 o
   4   9   6      135.01      123.74      3.11 o
   5   9   6       32.87       30.87      1.65 o
   6   9   6      201.63      214.04      6.24 o
   7   9   6        0.93        1.07      1.22 o
   8   9   6       18.21       17.99      1.71 o
   9   9   6        1.04       -1.94      3.66 o
  10   9   6        0.90        5.39      3.07 o
 -13  10   6       41.79       61.56      7.80 o
 -12  10   6      115.87      128.49      6.92 o
 -11  10   6       45.37       53.83      4.50 o
 -10  10   6        8.12       10.04      3.77 o
  -9  10   6       10.69        9.93      1.90 o
  -8  10   6       49.77       44.45      2.38 o
  -7  10   6      120.35      128.82      5.77 o
  -6  10   6       68.47       70.71      3.29 o
  -5  10   6        2.02        1.06      0.76 o
  -4  10   6        0.41        0.02      0.55 o
  -3  10   6        6.58        6.52      1.16 o
  -2  10   6       36.51       32.66      1.66 o
  -1  10   6      126.72      120.44      3.29 o
   0  10   6       19.70       16.65      3.32 o
   1  10   6        9.08        8.96      0.90 o
   2  10   6      133.57      119.41      2.88 o
   3  10   6       18.97       13.60      1.01 o
   4  10   6       48.02       47.37      1.93 o
   5  10   6       10.52        8.78      1.56 o
   6  10   6      104.26      100.68      3.28 o
   7  10   6       39.07       40.88      2.89 o
   8  10   6        5.38        5.47      1.41 o
   9  10   6        0.50        2.34      3.51 o
 -13  11   6        4.93        5.41      4.70 o
 -12  11   6       77.19       77.96     12.13 o
 -11  11   6      451.54      501.15     16.37 o
 -10  11   6       24.41       19.49      3.11 o
  -9  11   6        0.88       -0.55      1.94 o
  -8  11   6       19.97       21.31      1.86 o
  -7  11   6        3.76        3.61      1.07 o
  -6  11   6        2.68        1.74      0.96 o
  -5  11   6        0.28        0.02      0.71 o
  -4  11   6      105.14      104.82      4.03 o
  -3  11   6       47.29       46.56      3.08 o
  -2  11   6      118.64      113.35      4.11 o
  -1  11   6      149.79      137.71      4.24 o
   0  11   6      201.99      195.74      5.38 o
   1  11   6      152.34      138.83      5.19 o
   2  11   6       10.06        8.11      1.55 o
   3  11   6        0.00       -0.34      0.65 o
   4  11   6       73.96       72.28      2.63 o
   5  11   6        3.66        3.37      1.50 o
   6  11   6      162.00      159.35      4.38 o
   7  11   6        5.62        8.28      1.43 o
   8  11   6        1.75        3.13      1.35 o
   9  11   6       13.05       13.62      1.78 o
 -12  12   6       31.28       44.35      4.68 o
 -11  12   6       40.22       48.20      4.91 o
 -10  12   6       67.71       71.44      5.36 o
  -9  12   6        4.74        4.61      2.23 o
  -8  12   6        9.64        7.47      1.58 o
  -7  12   6        5.71        5.10      1.44 o
  -6  12   6       33.73       38.26      4.03 o
  -5  12   6      168.37      180.98      4.53 o
  -4  12   6      376.00      377.05      9.45 o
  -3  12   6      102.89      106.37      3.91 o
  -2  12   6       21.97       17.54      1.70 o
  -1  12   6      256.09      244.95      5.81 o
   0  12   6      338.47      340.47      8.35 o
   1  12   6       13.55       13.79      1.47 o
   2  12   6        9.19        8.42      1.05 o
   3  12   6        0.88        0.65      1.11 o
   4  12   6        3.70        6.31      1.38 o
   5  12   6        0.59        3.56      1.34 o
   6  12   6        1.16        1.31      1.19 o
   7  12   6        1.94        3.22      1.32 o
   8  12   6       15.33       13.89      1.85 o
 -11  13   6        3.05       11.35      3.33 o
 -10  13   6        2.22        3.82      2.70 o
  -9  13   6        0.72        3.51      3.47 o
  -8  13   6        1.75        1.21      2.54 o
  -7  13   6        4.40        3.19      1.60 o
  -6  13   6       81.70       87.04      6.51 o
  -5  13   6        0.77        0.91      1.12 o
  -4  13   6      220.93      211.03      6.29 o
  -3  13   6        1.03        2.21      1.04 o
  -2  13   6       46.18       40.20      6.09 o
  -1  13   6       45.12       47.13      3.07 o
   0  13   6       30.78       30.14      2.52 o
   1  13   6      137.68      134.08      4.95 o
   2  13   6        4.24        5.16      1.35 o
   3  13   6        0.30       -0.39      1.13 o
   4  13   6        7.16        4.90      1.32 o
   5  13   6        0.36       -0.97      2.86 o
   6  13   6        1.01        1.04      1.37 o
   7  13   6        0.80        0.79      1.88 o
 -10  14   6        0.50        6.98      3.81 o
  -9  14   6       22.66       33.97      5.64 o
  -8  14   6       11.36       11.66      2.32 o
  -7  14   6        7.32        6.89      1.93 o
  -6  14   6        8.35        6.35      1.76 o
  -5  14   6        2.84        3.54      1.75 o
  -4  14   6      213.12      222.57      7.85 o
  -3  14   6      143.75      138.80      5.64 o
  -2  14   6       15.57       11.77      3.36 o
  -1  14   6        2.98        2.04      1.28 o
   0  14   6        0.01        0.36      1.14 o
   1  14   6       38.68       41.59      2.38 o
   2  14   6       10.76       10.07      1.52 o
   3  14   6        0.00        0.56      1.39 o
   4  14   6        2.44       -0.50      1.50 o
   5  14   6        0.76        0.12      1.35 o
   6  14   6        0.94        2.62      1.59 o
  -9  15   6        8.16        4.14      4.14 o
  -8  15   6        1.82        2.46      3.51 o
  -7  15   6       71.44       71.01      7.69 o
  -6  15   6       11.34       14.67      4.48 o
  -5  15   6       16.42       15.27      2.35 o
  -4  15   6        0.22        3.62      1.50 o
  -3  15   6       32.84       30.35      5.71 o
  -2  15   6        0.01       -0.49      1.85 o
  -1  15   6        2.94        4.95      1.50 o
   0  15   6       30.52       27.63      5.04 o
   1  15   6       35.76       39.72      6.59 o
   2  15   6        4.15        4.04      2.66 o
   3  15   6        2.39        4.00      1.65 o
   4  15   6        8.13        7.82      2.63 o
   5  15   6       36.11       37.96      2.74 o
  -7  16   6        3.74        2.76      3.25 o
  -6  16   6        1.22        6.61      3.66 o
  -5  16   6        5.55        5.15      3.70 o
  -4  16   6       38.61       51.33      6.57 o
  -3  16   6        2.07       12.02      4.18 o
  -2  16   6        5.32        9.74      3.81 o
  -1  16   6        1.15        7.73      3.70 o
   0  16   6        6.22        1.90      3.40 o
   1  16   6       99.45       99.81      6.47 o
   2  16   6       22.69       25.43      3.71 o
   3  16   6       14.31       15.93      2.70 o
  -5  17   6        3.38        6.94      3.55 o
  -4  17   6        2.96        4.59      3.14 o
  -3  17   6        0.07        3.70      3.17 o
  -2  17   6        0.47       -1.05      2.99 o
  -1  17   6       10.22       14.04      3.96 o
   0  17   6        6.79        6.68      3.70 o
   1  17   6        0.49        2.46      2.99 o
 -16   1   7        1.50        1.89      1.76 o
 -15   1   7        8.60        7.23      1.88 o
 -14   1   7       20.31       23.01      2.33 o
 -13   1   7        0.21       -0.85      1.23 o
 -12   1   7        1.24       -0.62      1.24 o
 -11   1   7       42.30       42.70      2.41 o
 -10   1   7       13.91       10.49      2.10 o
  -9   1   7        3.69        5.43      0.72 o
  -8   1   7        2.57        1.69      0.56 o
  -7   1   7       11.47        9.90      0.60 o
  -6   1   7       25.26       27.15      0.82 o
  -5   1   7       55.74       62.51      0.98 o
  -4   1   7     1982.89     2266.29     17.91 o
  -3   1   7     1213.85     1317.56     10.45 o
  -2   1   7      102.21      104.97      1.05 o
  -1   1   7        0.01       -0.01      0.16 o
   0   1   7      606.10      555.16      4.61 o
   1   1   7       62.07       60.05      0.83 o
   2   1   7      286.26      269.34      3.06 o
   3   1   7        0.07        0.19      0.39 o
   4   1   7       38.62       36.12      1.23 o
   5   1   7       84.92       79.64      2.26 o
   6   1   7        4.71        3.58      0.95 o
   7   1   7       89.08       77.52      2.64 o
   8   1   7        0.05       -1.09      0.94 o
   9   1   7       35.81       36.06      2.30 o
  10   1   7      126.25      142.24      4.17 o
  11   1   7       22.02       24.85      2.07 o
 -16   2   7        0.00        1.55      2.10 o
 -15   2   7        4.81        6.91      5.41 o
 -14   2   7       38.80       40.24      2.79 o
 -13   2   7       19.40       16.32      2.75 o
 -12   2   7        3.24        0.64      1.22 o
 -11   2   7      155.53      147.01      5.07 o
 -10   2   7        9.15        8.51      1.18 o
  -9   2   7        0.25        0.33      0.54 o
  -8   2   7        2.37        2.78      0.57 o
  -7   2   7      119.41      138.66      2.39 o
  -6   2   7       39.90       45.68      1.23 o
  -5   2   7        4.35        5.35      0.42 o
  -4   2   7      520.38      523.44      6.38 o
  -3   2   7       18.98       28.27      0.56 o
  -2   2   7       27.81       36.40      0.57 o
  -1   2   7      192.41      164.23      1.55 o
   0   2   7        0.37        0.66      0.18 o
   1   2   7       67.57       59.10      0.87 o
   2   2   7       86.06       80.36      1.37 o
   3   2   7     3149.03     3030.71     36.56 o
   4   2   7       47.17       44.67      1.26 o
   5   2   7      158.18      146.90      2.87 o
   6   2   7       80.03       77.89      2.52 o
   7   2   7      175.02      162.28      4.08 o
   8   2   7       32.55       26.50      1.97 o
   9   2   7        9.61        9.29      1.75 o
  10   2   7       91.15       94.45      4.08 o
  11   2   7      207.01      255.55     14.86 o
 -16   3   7        3.52        0.47      1.98 o
 -15   3   7       11.05       11.85      2.33 o
 -14   3   7       79.40       79.94      4.31 o
 -13   3   7        1.08        1.75      1.70 o
 -12   3   7       17.21       14.36      4.01 o
 -11   3   7        6.05        3.85      1.99 o
 -10   3   7        0.06        0.60      0.77 o
  -9   3   7      502.64      528.38     10.23 o
  -8   3   7      265.57      273.95      4.54 o
  -7   3   7       14.76       15.62      0.86 o
  -6   3   7      144.91      170.06      2.82 o
  -5   3   7       82.46       81.95      1.31 o
  -4   3   7       26.03       36.91      1.04 o
  -3   3   7      230.71      253.66      2.75 o
  -2   3   7        0.39        0.79      0.20 o
  -1   3   7       12.49       12.28      0.37 o
   0   3   7       75.14       88.03      1.16 o
   1   3   7      252.76      250.98      2.92 o
   2   3   7      550.99      517.94      6.27 o
   3   3   7      390.01      356.78      5.01 o
   4   3   7      887.12      728.03      9.49 o
   5   3   7      203.52      197.53      3.51 o
   6   3   7       23.62       29.34      1.40 o
   7   3   7        0.00        2.04      1.14 o
   8   3   7       66.50       66.39      3.12 o
   9   3   7       26.56       32.47      3.57 o
  10   3   7       80.81       96.28      8.10 o
  11   3   7        0.03        1.74      1.95 o
 -16   4   7        2.19        0.87      4.65 o
 -15   4   7       21.55       23.48      2.80 o
 -14   4   7        5.48        3.11      2.07 o
 -13   4   7        0.06       -1.64      1.46 o
 -12   4   7       10.71        6.42      2.00 o
 -11   4   7       10.73       12.10      1.58 o
 -10   4   7       15.82       14.86      1.54 o
  -9   4   7      356.63      376.25     14.14 o
  -8   4   7       30.18       30.24      1.61 o
  -7   4   7       38.71       42.71      1.16 o
  -6   4   7        0.06        0.34      0.36 o
  -5   4   7      355.08      361.24      4.02 o
  -4   4   7      114.16      119.89      1.74 o
  -3   4   7       53.39       41.14      0.76 o
  -2   4   7       23.58       24.52      0.61 o
  -1   4   7       55.22       70.10      1.18 o
   0   4   7       33.24       27.88      0.71 o
   1   4   7        0.76        0.12      0.28 o
   2   4   7        3.29        6.41      0.76 o
   3   4   7       14.81       13.66      0.80 o
   4   4   7        3.46        2.56      0.63 o
   5   4   7     1170.79     1034.15     14.44 o
   6   4   7      236.53      234.73      4.10 o
   7   4   7        0.01       -0.75      0.83 o
   8   4   7       15.53       16.17      3.15 o
   9   4   7      351.42      381.89     18.82 o
  10   4   7        4.83        9.24      2.26 o
  11   4   7       39.50       43.69      3.57 o
 -15   5   7        0.60        3.06      2.26 o
 -14   5   7        5.43        8.37      2.08 o
 -13   5   7        0.37        0.66      1.50 o
 -12   5   7       13.30       12.23      1.90 o
 -11   5   7       31.92       31.38      4.35 o
 -10   5   7       11.96        8.59      2.56 o
  -9   5   7       52.85       54.07      2.32 o
  -8   5   7        7.62        8.06      0.90 o
  -7   5   7      148.91      153.78      3.51 o
  -6   5   7     2841.04     2898.84     35.55 o
  -5   5   7      777.92      764.17      8.64 o
  -4   5   7       55.86       49.53      1.07 o
  -3   5   7        2.41        2.92      0.50 o
  -2   5   7       62.57       78.36      1.34 o
  -1   5   7        5.08        6.01      0.44 o
   0   5   7        8.68       15.44      0.63 o
   1   5   7       10.69       13.65      0.64 o
   2   5   7      432.78      327.72      4.51 o
   3   5   7        7.24       10.25      0.79 o
   4   5   7       10.25       10.89      0.79 o
   5   5   7       74.84       67.26      1.75 o
   6   5   7       45.72       41.28      1.63 o
   7   5   7        0.02        0.90      0.88 o
   8   5   7       10.63       12.69      2.06 o
   9   5   7        0.01        0.60      1.66 o
  10   5   7       52.70       60.37     10.68 o
 -15   6   7       30.59       31.83      3.15 o
 -14   6   7        5.72        5.37      1.98 o
 -13   6   7        8.52        9.29      2.17 o
 -12   6   7       41.95       34.08      2.82 o
 -11   6   7      189.18      188.28      6.39 o
 -10   6   7       69.86       65.69      3.52 o
  -9   6   7        1.75        2.03      0.82 o
  -8   6   7        4.95        2.92      1.39 o
  -7   6   7      208.93      208.20      3.40 o
  -6   6   7        0.03        0.18      0.34 o
  -5   6   7      134.32      126.55      2.06 o
  -4   6   7      872.19      867.34     10.73 o
  -3   6   7       75.68       88.35      1.90 o
  -2   6   7       14.95       13.75      0.67 o
  -1   6   7      206.23      174.38      2.47 o
   0   6   7        0.43        0.08      0.31 o
   1   6   7      234.09      200.34      2.83 o
   2   6   7        2.56        1.13      0.49 o
   3   6   7        0.11        1.15      0.72 o
   4   6   7       84.82       80.68      2.00 o
   5   6   7       31.07       24.99      1.21 o
   6   6   7        0.00       -0.16      0.67 o
   7   6   7        1.46        0.94      0.88 o
   8   6   7       59.25       49.89      3.28 o
   9   6   7        0.75        1.02      1.83 o
  10   6   7        0.05       -0.74      1.68 o
 -15   7   7       14.98       16.66      2.64 o
 -14   7   7       13.01       12.17      3.36 o
 -13   7   7       93.84       97.27      4.56 o
 -12   7   7       50.83       47.05      6.35 o
 -11   7   7        2.55        3.08      1.71 o
 -10   7   7       59.72       65.10      2.91 o
  -9   7   7        5.68        7.18      1.06 o
  -8   7   7       11.73       15.70      1.72 o
  -7   7   7       65.17       67.93      2.19 o
  -6   7   7      123.76      128.98      2.63 o
  -5   7   7        1.42        1.59      0.55 o
  -4   7   7      347.53      336.03      4.99 o
  -3   7   7      256.38      249.68      3.98 o
  -2   7   7       62.61       65.39      1.51 o
  -1   7   7       29.27       36.43      1.01 o
   0   7   7      401.28      326.68      3.98 o
   1   7   7       29.83       21.46      1.19 o
   2   7   7      215.43      187.04      3.08 o
   3   7   7       14.50       18.18      1.18 o
   4   7   7        4.47        3.41      1.01 o
   5   7   7        1.16        0.79      0.94 o
   6   7   7        5.21        3.96      0.99 o
   7   7   7        0.04       -1.12      0.81 o
   8   7   7        2.81        2.63      1.25 o
   9   7   7        2.75        2.39      1.96 o
  10   7   7        1.85        2.97      1.85 o
 -14   8   7       30.57       35.27      4.13 o
 -13   8   7       67.79       78.24      4.02 o
 -12   8   7       56.90       51.61      3.18 o
 -11   8   7        6.06        4.67      2.59 o
 -10   8   7       15.84       19.24      1.53 o
  -9   8   7       99.63      108.85      3.71 o
  -8   8   7      201.60      223.86      5.12 o
  -7   8   7        5.95        4.61      0.90 o
  -6   8   7        9.33        7.67      0.98 o
  -5   8   7      260.90      263.06      5.29 o
  -4   8   7       23.86       23.59      1.32 o
  -3   8   7      152.84      148.62      4.26 o
  -2   8   7       56.38       53.44      1.68 o
  -1   8   7       16.32       17.24      0.88 o
   0   8   7      114.78       91.05      2.01 o
   1   8   7      184.01      155.05      2.78 o
   2   8   7        1.62        0.88      0.53 o
   3   8   7       27.20       22.86      1.35 o
   4   8   7        2.91        2.70      1.01 o
   5   8   7       79.23       79.32      2.53 o
   6   8   7       21.26       22.15      1.66 o
   7   8   7        4.63        7.22      1.31 o
   8   8   7       18.62       22.11      2.33 o
   9   8   7        7.71        6.01      3.51 o
 -14   9   7       36.53       59.36      7.88 o
 -13   9   7       57.22       88.78      9.18 o
 -12   9   7      103.47      101.77      9.37 o
 -11   9   7       22.16       29.27      5.34 o
 -10   9   7        0.37        0.15      1.92 o
  -9   9   7       68.55       70.87      3.75 o
  -8   9   7       71.17       73.47      5.98 o
  -7   9   7      333.37      352.08      7.81 o
  -6   9   7       13.34       11.40      1.33 o
  -5   9   7      131.26      123.97      3.23 o
  -4   9   7       18.08       17.13      1.34 o
  -3   9   7       89.27       87.94      2.52 o
  -2   9   7      255.31      241.55      6.12 o
  -1   9   7      118.23      109.11      2.76 o
   0   9   7        0.62        0.33      0.64 o
   1   9   7       64.29       56.00      2.25 o
   2   9   7       16.00       17.15      1.02 o
   3   9   7       80.45       71.94      1.98 o
   4   9   7       90.75       78.17      2.47 o
   5   9   7        4.77        5.97      1.28 o
   6   9   7       20.77       24.98      1.80 o
   7   9   7        5.29        4.69      1.28 o
   8   9   7        4.50        5.21      1.40 o
   9   9   7        1.03        2.09      3.36 o
 -13  10   7      213.69      255.32     15.61 o
 -12  10   7       96.71      103.34      9.56 o
 -11  10   7       18.48       19.62      3.30 o
 -10  10   7       34.96       34.54      5.69 o
  -9  10   7       30.14       30.19      2.71 o
  -8  10   7       93.74       97.69      3.57 o
  -7  10   7      103.64      114.97      5.47 o
  -6  10   7      264.06      261.61      6.28 o
  -5  10   7        0.11       -0.04      0.74 o
  -4  10   7      100.22      103.29      3.71 o
  -3  10   7       62.23       64.50      2.83 o
  -2  10   7        8.52        7.60      1.42 o
  -1  10   7       40.91       39.32      4.91 o
   0  10   7       20.89       18.84      1.43 o
   1  10   7       10.54        9.47      0.97 o
   2  10   7        0.32        0.16      0.65 o
   3  10   7      198.35      192.95      3.73 o
   4  10   7       98.44      103.70      6.22 o
   5  10   7       66.83       66.88      2.65 o
   6  10   7        6.48        7.21      1.34 o
   7  10   7       50.29       50.43      2.54 o
   8  10   7        4.73        3.58      1.40 o
 -13  11   7        0.76        9.48      4.89 o
 -12  11   7       40.43       56.08      7.39 o
 -11  11   7        0.71       -0.05      2.70 o
 -10  11   7       31.94       31.35      3.62 o
  -9  11   7       41.21       41.33      3.84 o
  -8  11   7       78.10      101.95      7.11 o
  -7  11   7        3.51        5.33      1.23 o
  -6  11   7       18.65       18.83      2.41 o
  -5  11   7       70.25       75.57      3.31 o
  -4  11   7       78.27       78.08      3.29 o
  -3  11   7        3.14        3.21      1.37 o
  -2  11   7       87.70       88.01      3.41 o
  -1  11   7        6.08        5.66      1.32 o
   0  11   7      126.37      121.20      4.02 o
   1  11   7       31.30       34.00      2.69 o
   2  11   7       16.15       14.34      1.24 o
   3  11   7       34.41       31.39      1.51 o
   4  11   7       59.13       66.41      2.64 o
   5  11   7        1.56       -0.27      1.07 o
   6  11   7       43.45       43.22      2.39 o
   7  11   7        3.37        4.49      2.05 o
   8  11   7        7.07        6.74      1.62 o
 -12  12   7       19.19       28.22      5.71 o
 -11  12   7        4.92        4.86      2.86 o
 -10  12   7      155.23      170.11      7.94 o
  -9  12   7       43.34       46.44      4.70 o
  -8  12   7       59.46       69.75      3.48 o
  -7  12   7        0.17        0.24      1.32 o
  -6  12   7       69.60       74.45      3.46 o
  -5  12   7       71.80       82.70      3.58 o
  -4  12   7       12.96       10.09      1.57 o
  -3  12   7       85.40       80.49      3.43 o
  -2  12   7       34.79       37.44      2.34 o
  -1  12   7      213.85      217.99      7.20 o
   0  12   7       44.94       47.43      2.49 o
   1  12   7        0.87        0.55      0.77 o
   2  12   7        6.63        5.79      1.45 o
   3  12   7       33.74       34.13      1.72 o
   4  12   7       11.31       11.84      2.42 o
   5  12   7       20.15       20.83      1.81 o
   6  12   7       31.83       28.23      2.11 o
   7  12   7        0.20        0.94      2.40 o
 -11  13   7        1.42        2.88      2.81 o
 -10  13   7       11.77       14.33      3.07 o
  -9  13   7        5.03        7.95      4.07 o
  -8  13   7        4.29        3.74      1.85 o
  -7  13   7       10.72        8.15      2.15 o
  -6  13   7       58.07       62.01      3.84 o
  -5  13   7       36.82       37.80      3.02 o
  -4  13   7       11.48       14.34      2.07 o
  -3  13   7      181.50      186.03      6.75 o
  -2  13   7       66.21       64.36      3.54 o
  -1  13   7       29.82       33.17      2.61 o
   0  13   7        8.38        8.36      1.87 o
   1  13   7       16.11       13.96      1.78 o
   2  13   7        0.11        1.03      0.85 o
   3  13   7        0.57        0.59      0.89 o
   4  13   7       74.12       74.84      3.29 o
   5  13   7       29.25       33.96      3.10 o
   6  13   7        0.46        2.71      1.66 o
 -10  14   7       17.85       26.88      5.30 o
  -9  14   7        0.54        2.87      3.29 o
  -8  14   7        0.96        1.27      1.35 o
  -7  14   7        0.55        1.56      1.44 o
  -6  14   7      263.24      274.35     23.99 o
  -5  14   7       22.01       21.19      2.59 o
  -4  14   7       10.93       11.91      2.12 o
  -3  14   7        6.64        3.24      1.44 o
  -2  14   7      164.49      153.73      5.98 o
  -1  14   7        1.15        0.91      1.07 o
   0  14   7        0.59        1.70      1.21 o
   1  14   7       10.21        8.06      1.83 o
   2  14   7       14.59       14.85      2.25 o
   3  14   7        0.86       -0.45      1.63 o
   4  14   7        8.12        9.28      1.78 o
   5  14   7        2.73        4.20      1.67 o
  -9  15   7        3.61        9.07      4.26 o
  -8  15   7        1.06        3.32      3.51 o
  -7  15   7       29.16       38.94      5.94 o
  -6  15   7        2.68        1.01      2.87 o
  -5  15   7       25.89       30.73      5.45 o
  -4  15   7        2.64        6.53      3.58 o
  -3  15   7        3.51        5.38      3.40 o
  -2  15   7       47.93       59.29      6.76 o
  -1  15   7       38.20       34.61      5.49 o
   0  15   7        1.20       -0.37      2.76 o
   1  15   7        1.74        0.04      2.43 o
   2  15   7        6.24        5.15      2.09 o
   3  15   7        0.57        2.67      1.69 o
   4  15   7        1.44        2.19      3.64 o
  -7  16   7        0.73        4.55      3.81 o
  -6  16   7        9.38       11.42      4.33 o
  -5  16   7       10.69       13.29      4.11 o
  -4  16   7       44.80       49.62      6.53 o
  -3  16   7        1.79        8.59      3.88 o
  -2  16   7        6.71        9.86      3.85 o
  -1  16   7       65.31       69.33      7.43 o
   0  16   7        8.44        7.35      3.58 o
   1  16   7        0.07        1.46      3.21 o
   2  16   7        5.00        0.78      3.10 o
  -3  17   7        0.89        2.84      2.95 o
  -2  17   7        7.90        9.07      3.51 o
 -16   0   8       15.08       15.46      3.75 o
 -15   0   8        5.68        6.36      2.07 o
 -14   0   8       78.19       69.48      3.99 o
 -13   0   8       17.49       16.97      2.22 o
 -12   0   8       12.05       11.98      1.92 o
 -11   0   8        4.52        7.46      1.66 o
 -10   0   8       37.18       35.18      2.44 o
  -9   0   8        0.33       -0.32      0.84 o
  -8   0   8        5.25        4.25      1.17 o
  -7   0   8        1.86        2.00      0.74 o
  -6   0   8      393.97      388.45      5.72 o
  -5   0   8     1491.01     1552.67     19.95 o
  -4   0   8       39.74       48.65      1.09 o
  -3   0   8      158.89      190.81      2.38 o
  -2   0   8        0.24       -0.24      0.29 o
  -1   0   8      411.72      396.67      4.99 o
   0   0   8        2.24        0.72      0.37 o
   1   0   8    12085.44    11431.49    148.22 o
   2   0   8       64.62       61.95      1.74 o
   3   0   8       12.51        9.17      0.81 o
   4   0   8      210.13      212.31      6.11 o
   5   0   8       68.91       66.60      3.34 o
   6   0   8       11.78       16.22      2.17 o
   7   0   8       22.87       21.07      2.24 o
   8   0   8        0.93        0.41      1.46 o
   9   0   8      182.04      182.76      6.81 o
  10   0   8      143.31      152.59     17.12 o
 -16   1   8       28.61       29.95      5.87 o
 -15   1   8        3.83        2.53      1.73 o
 -14   1   8        9.48        9.44      1.89 o
 -13   1   8        1.81        3.34      1.48 o
 -12   1   8       23.48       21.56      2.59 o
 -11   1   8       30.66       30.31      2.16 o
 -10   1   8       92.23       89.60      2.86 o
  -9   1   8       11.78       11.99      1.02 o
  -8   1   8       29.98       32.90      0.93 o
  -7   1   8      226.73      227.74      3.08 o
  -6   1   8        2.51        5.96      0.62 o
  -5   1   8      357.76      371.97      3.54 o
  -4   1   8       73.34       73.62      0.98 o
  -3   1   8        2.74        2.49      0.23 o
  -2   1   8      246.60      228.06      2.10 o
  -1   1   8      102.48       91.87      1.11 o
   0   1   8       33.49       28.83      0.92 o
   1   1   8      662.57      643.77      6.45 o
   2   1   8        0.05       -0.89      0.44 o
   3   1   8       66.83       66.93      1.43 o
   4   1   8        0.32        0.16      0.55 o
   5   1   8       77.16       71.05      2.23 o
   6   1   8       12.12       12.73      1.31 o
   7   1   8       17.98       21.44      1.64 o
   8   1   8        3.41        2.97      1.19 o
   9   1   8       10.43       11.29      1.77 o
  10   1   8        3.69        4.19      1.42 o
 -16   2   8       10.06        9.59      5.04 o
 -15   2   8        2.45        2.15      1.75 o
 -14   2   8        0.00        1.50      1.56 o
 -13   2   8        4.47        2.60      1.44 o
 -12   2   8       35.06       33.39      4.67 o
 -11   2   8      130.13      128.81      4.24 o
 -10   2   8       28.03       27.57      1.94 o
  -9   2   8        8.15        7.56      0.76 o
  -8   2   8       12.91       13.54      0.77 o
  -7   2   8      966.67     1032.95     11.08 o
  -6   2   8      133.13      133.89      2.02 o
  -5   2   8      169.58      196.36      2.64 o
  -4   2   8        9.29        7.01      0.39 o
  -3   2   8       15.54       15.75      0.45 o
  -2   2   8      389.51      386.38      3.50 o
  -1   2   8      248.28      219.53      2.20 o
   0   2   8      137.51      124.99      1.48 o
   1   2   8        6.18        7.09      0.51 o
   2   2   8        1.25        1.37      0.63 o
   3   2   8     1282.32     1185.77     14.89 o
   4   2   8       12.11       12.17      1.25 o
   5   2   8       33.39       29.75      1.70 o
   6   2   8        4.02        3.81      0.93 o
   7   2   8      149.16      163.16      4.24 o
   8   2   8       44.89       41.74      4.05 o
   9   2   8      192.75      185.77      4.91 o
  10   2   8       26.36       31.93      2.20 o
 -16   3   8        0.40        0.57      2.03 o
 -15   3   8        0.09       -1.03      1.75 o
 -14   3   8        4.19        4.82      1.93 o
 -13   3   8        3.95        5.63      1.89 o
 -12   3   8       42.49       40.29      3.90 o
 -11   3   8        6.52        4.85      1.36 o
 -10   3   8       32.56       34.11      2.01 o
  -9   3   8      190.34      201.67      3.91 o
  -8   3   8     1268.57     1312.90     18.86 o
  -7   3   8      294.78      311.37      4.55 o
  -6   3   8        6.75        8.90      0.69 o
  -5   3   8      299.53      307.83      3.38 o
  -4   3   8        7.66        6.65      0.40 o
  -3   3   8       14.73       20.28      0.56 o
  -2   3   8       16.37       23.23      0.57 o
  -1   3   8       31.78       31.73      0.75 o
   0   3   8       11.33       10.22      0.54 o
   1   3   8      146.04      132.74      2.00 o
   2   3   8      158.08      150.60      2.58 o
   3   3   8      333.10      298.17      4.41 o
   4   3   8       11.84       19.77      0.94 o
   5   3   8      113.31      102.49      2.37 o
   6   3   8        1.69        3.73      0.85 o
   7   3   8       26.40       27.15      2.16 o
   8   3   8        1.96        0.96      1.30 o
   9   3   8       30.73       32.83      2.55 o
  10   3   8      283.08      310.60     10.09 o
 -16   4   8        0.63        0.07      3.08 o
 -15   4   8        7.31        7.52      3.08 o
 -14   4   8       10.02        6.77      1.95 o
 -13   4   8      168.94      152.73      5.90 o
 -12   4   8       61.34       61.93      5.36 o
 -11   4   8        2.04        1.83      1.19 o
 -10   4   8        0.95        2.15      0.88 o
  -9   4   8       51.81       42.87      1.78 o
  -8   4   8       26.74       27.08      2.62 o
  -7   4   8       58.30       64.82      2.90 o
  -6   4   8      402.70      415.29      4.88 o
  -5   4   8        2.46        3.15      0.40 o
  -4   4   8      118.07      100.07      1.55 o
  -3   4   8       30.48       38.17      0.88 o
  -2   4   8       77.01       69.48      1.20 o
  -1   4   8      169.74      139.61      1.94 o
   0   4   8      126.16      118.47      1.76 o
   1   4   8      202.82      223.58      2.95 o
   2   4   8      121.56      100.22      1.97 o
   3   4   8       40.11       33.30      1.26 o
   4   4   8       46.09       47.71      1.54 o
   5   4   8        6.96        4.51      0.80 o
   6   4   8      128.54      126.90      3.12 o
   7   4   8       24.73       25.72      1.87 o
   8   4   8      138.66      146.39      5.90 o
   9   4   8       68.38       77.61      7.11 o
  10   4   8        7.39        7.50      2.23 o
 -15   5   8       48.89       56.40      3.81 o
 -14   5   8       73.18       75.84      5.79 o
 -13   5   8        0.10        2.50      1.58 o
 -12   5   8        6.70        7.11      1.74 o
 -11   5   8        0.49        1.00      1.32 o
 -10   5   8       11.88       14.15      1.34 o
  -9   5   8        5.60        4.79      1.54 o
  -8   5   8       53.02       54.52      1.91 o
  -7   5   8        6.92        7.71      1.02 o
  -6   5   8     1262.32     1239.74     16.77 o
  -5   5   8       53.01       51.72      1.35 o
  -4   5   8       15.04       17.16      0.75 o
  -3   5   8        1.99        2.45      0.45 o
  -2   5   8      255.02      218.33      2.98 o
  -1   5   8        1.11        2.08      0.40 o
   0   5   8      127.80       88.94      1.63 o
   1   5   8       15.73       16.42      0.73 o
   2   5   8      328.32      251.27      3.95 o
   3   5   8        8.44        6.69      0.72 o
   4   5   8       17.81       15.76      0.99 o
   5   5   8        1.01        1.28      0.66 o
   6   5   8       34.25       33.64      2.08 o
   7   5   8       51.40       54.02      2.44 o
   8   5   8       20.27       22.42      2.56 o
   9   5   8       54.99       55.96      3.85 o
  10   5   8        6.99       10.25      2.29 o
 -15   6   8       30.98       29.83      3.08 o
 -14   6   8       25.13       25.03      2.78 o
 -13   6   8        1.57        1.16      1.65 o
 -12   6   8       22.21       20.86      2.33 o
 -11   6   8      100.91      104.26      3.90 o
 -10   6   8        4.71        7.06      2.35 o
  -9   6   8        1.55        2.28      0.84 o
  -8   6   8        4.24        3.37      0.68 o
  -7   6   8      380.26      404.34      7.58 o
  -6   6   8        0.08       -0.15      0.42 o
  -5   6   8      648.07      651.61      8.96 o
  -4   6   8        1.53        1.78      0.54 o
  -3   6   8        0.04       -0.10      0.37 o
  -2   6   8       21.10       21.83      0.79 o
  -1   6   8      440.70      365.97      4.39 o
   0   6   8       22.26       14.21      0.70 o
   1   6   8       20.87       22.19      0.90 o
   2   6   8       16.05       12.69      0.70 o
   3   6   8      357.84      298.08      4.90 o
   4   6   8        8.15        5.83      0.78 o
   5   6   8       57.79       57.68      1.89 o
   6   6   8        3.29        2.18      0.90 o
   7   6   8       25.73       27.04      2.54 o
   8   6   8        4.85        3.12      3.12 o
   9   6   8        3.06        1.92      1.89 o
 -15   7   8       24.98       25.98      2.94 o
 -14   7   8        0.12        0.49      1.77 o
 -13   7   8       16.60       15.15      2.26 o
 -12   7   8        5.31        9.18      1.87 o
 -11   7   8        1.59        2.37      1.47 o
 -10   7   8       25.02       25.15      1.94 o
  -9   7   8       72.95       73.26      2.91 o
  -8   7   8        5.40        6.04      0.80 o
  -7   7   8      157.68      144.08      4.71 o
  -6   7   8        3.39        2.34      0.78 o
  -5   7   8       36.92       34.19      1.45 o
  -4   7   8      413.47      406.33      6.25 o
  -3   7   8      231.72      211.61      3.81 o
  -2   7   8       34.27       29.73      1.22 o
  -1   7   8        2.19        1.32      0.39 o
   0   7   8      113.82      100.94      1.91 o
   1   7   8       15.23       12.52      1.00 o
   2   7   8      175.09      146.18      2.98 o
   3   7   8      192.39      169.45      3.78 o
   4   7   8       19.73       19.83      1.35 o
   5   7   8        0.98        0.32      0.64 o
   6   7   8      106.28      106.17      2.88 o
   7   7   8       35.62       37.08      3.15 o
   8   7   8        5.56        5.13      1.76 o
   9   7   8       13.45       14.51      3.29 o
 -14   8   8        1.04        3.62      1.93 o
 -13   8   8        0.38        2.35      2.46 o
 -12   8   8        0.01        0.26      1.47 o
 -11   8   8       35.25       40.69      2.69 o
 -10   8   8        9.26        7.92      1.35 o
  -9   8   8        7.81       10.01      1.15 o
  -8   8   8       60.24       62.60      3.38 o
  -7   8   8      137.45      143.29      3.85 o
  -6   8   8       34.50       40.06      1.79 o
  -5   8   8       52.33       48.33      1.91 o
  -4   8   8       13.04       11.75      1.07 o
  -3   8   8       12.68       12.26      0.97 o
  -2   8   8       87.95       85.32      1.94 o
  -1   8   8       16.59       15.50      1.01 o
   0   8   8        6.95        7.39      0.70 o
   1   8   8      374.93      304.32      5.06 o
   2   8   8       49.40       46.75      1.59 o
   3   8   8       76.01       67.48      2.25 o
   4   8   8       15.99       13.12      1.23 o
   5   8   8       43.76       43.93      2.51 o
   6   8   8        1.54        0.86      1.03 o
   7   8   8       20.47       17.56      1.76 o
   8   8   8        5.03        2.45      1.75 o
   9   8   8        9.84        9.18      4.22 o
 -14   9   8      170.55      167.78     12.47 o
 -13   9   8       94.01      103.79     10.08 o
 -12   9   8        2.58       -1.87      3.62 o
 -11   9   8        0.86        2.31      3.55 o
 -10   9   8      132.72      159.90     10.75 o
  -9   9   8       15.73       19.16      3.67 o
  -8   9   8       21.58       20.33      2.25 o
  -7   9   8       93.03       96.04      3.38 o
  -6   9   8        2.34        1.96      0.96 o
  -5   9   8       20.79       20.26      2.07 o
  -4   9   8       10.44        9.32      1.02 o
  -3   9   8       26.98       27.81      1.63 o
  -2   9   8       74.96       69.45      2.81 o
  -1   9   8       12.14       10.72      1.05 o
   0   9   8       12.19       11.04      1.31 o
   1   9   8        1.64        1.31      0.63 o
   2   9   8        7.27        7.30      1.10 o
   3   9   8        9.78        7.24      1.05 o
   4   9   8       24.95       24.49      1.72 o
   5   9   8       16.30       14.27      1.52 o
   6   9   8        0.05       -1.23      2.55 o
   7   9   8        0.26        1.71      1.19 o
   8   9   8        2.92        4.70      1.94 o
 -13  10   8       10.07       15.72      5.49 o
 -12  10   8       10.35       18.55      5.34 o
 -11  10   8       55.80       63.13      7.39 o
 -10  10   8      114.82      124.73      6.43 o
  -9  10   8       11.85       14.01      3.17 o
  -8  10   8        5.39        7.13      1.77 o
  -7  10   8       33.50       44.79      2.42 o
  -6  10   8       62.49       66.52      2.79 o
  -5  10   8        4.97        6.41      1.21 o
  -4  10   8       17.13       19.91      2.32 o
  -3  10   8        5.88        6.67      1.26 o
  -2  10   8        0.62        1.84      1.61 o
  -1  10   8       43.00       40.74      2.62 o
   0  10   8        4.20        6.57      1.04 o
   1  10   8       79.24       75.52      2.30 o
   2  10   8       19.94       20.16      1.32 o
   3  10   8        3.37        4.63      1.38 o
   4  10   8        0.30        0.73      1.01 o
   5  10   8       15.35       17.91      1.69 o
   6  10   8        1.30        1.89      1.21 o
   7  10   8       17.23       15.51      1.77 o
   8  10   8        0.61        1.13      3.10 o
 -13  11   8        0.00       -3.32      3.58 o
 -12  11   8       58.56       75.34      8.33 o
 -11  11   8       18.46       25.54      5.71 o
 -10  11   8       13.08       19.33      3.20 o
  -9  11   8       25.93       24.91      3.24 o
  -8  11   8      167.03      197.02      8.14 o
  -7  11   8       20.59       21.27      2.05 o
  -6  11   8       46.03       39.89      3.17 o
  -5  11   8      155.88      153.03      8.09 o
  -4  11   8       35.78       34.20      2.34 o
  -3  11   8        8.24        8.24      1.72 o
  -2  11   8       39.91       44.16      2.82 o
  -1  11   8        2.70        3.51      1.98 o
   0  11   8        0.50       -0.17      0.87 o
   1  11   8        2.46        2.31      0.85 o
   2  11   8        0.03       -0.49      1.08 o
   3  11   8       73.11       79.79      2.87 o
   4  11   8       20.01       22.38      1.77 o
   5  11   8        6.26        6.34      2.29 o
   6  11   8       26.28       26.25      2.75 o
   7  11   8       24.84       24.81      2.09 o
 -12  12   8        5.69        5.79      4.18 o
 -11  12   8        0.67        3.99      3.73 o
 -10  12   8       56.70       66.54      5.03 o
  -9  12   8       12.87        9.53      4.41 o
  -8  12   8        9.70       21.50      4.26 o
  -7  12   8       23.12       30.89      4.37 o
  -6  12   8        0.55        0.50      1.25 o
  -5  12   8       79.64       75.89      5.39 o
  -4  12   8        0.54        2.58      1.37 o
  -3  12   8       84.79       87.12      6.23 o
  -2  12   8       31.31       26.82      2.40 o
  -1  12   8       23.88       25.01      2.69 o
   0  12   8       64.63       51.48      3.66 o
   1  12   8       87.65       90.18      4.61 o
   2  12   8      100.59      104.84      3.56 o
   3  12   8       32.74       31.00      2.21 o
   4  12   8        8.14        7.73      1.46 o
   5  12   8       11.66       11.31      2.26 o
   6  12   8       15.70       19.80      1.97 o
 -11  13   8        9.62       10.07      3.06 o
 -10  13   8        5.20        5.23      3.70 o
  -9  13   8        0.95        5.04      3.73 o
  -8  13   8       22.56       21.28      4.82 o
  -7  13   8        0.25        1.94      1.54 o
  -6  13   8        1.91        3.23      1.58 o
  -5  13   8        0.02        0.91      1.33 o
  -4  13   8       31.88       35.78      3.47 o
  -3  13   8        1.60        2.03      1.27 o
  -2  13   8        1.68        0.39      1.17 o
  -1  13   8       52.25       47.42      3.10 o
   0  13   8       55.96       57.87      3.96 o
   1  13   8        5.45        4.82      1.23 o
   2  13   8       18.72       18.65      4.74 o
   3  13   8        1.05        4.81      1.48 o
   4  13   8       71.80       73.82      3.36 o
   5  13   8        1.11        2.60      1.61 o
 -10  14   8        7.75       16.02      4.41 o
  -9  14   8        0.09        8.21      4.03 o
  -8  14   8        2.64        3.99      3.36 o
  -7  14   8        3.14        5.64      3.58 o
  -6  14   8        3.17        4.58      1.60 o
  -5  14   8      127.22      109.06      5.24 o
  -4  14   8       29.20       32.22      4.67 o
  -3  14   8      171.81      171.90     13.25 o
  -2  14   8      287.31      300.64      9.65 o
  -1  14   8       47.64       45.70      6.01 o
   0  14   8       34.97       32.37      5.30 o
   2  14   8       27.77       32.52      3.47 o
   3  14   8        7.59       11.54      6.14 o
   4  14   8       28.46       31.81      2.79 o
  -8  15   8       31.05       56.04      6.79 o
  -7  15   8       32.35       45.14      6.31 o
  -6  15   8       47.38       50.92      6.68 o
  -5  15   8       47.39       33.79      5.67 o
  -4  15   8       10.06       22.66      5.04 o
  -3  15   8        0.80        6.12      3.55 o
  -2  15   8        0.56       -3.40      2.58 o
  -1  15   8        3.35        0.82      3.02 o
   0  15   8       11.81        8.92      3.70 o
   1  15   8       14.69       28.37      5.19 o
   2  15   8       27.84       31.32      3.58 o
   3  15   8        0.80        1.38      2.13 o
  -6  16   8        9.22       16.09      4.82 o
  -5  16   8       18.07       20.20      4.82 o
  -4  16   8       30.21       31.96      5.56 o
  -3  16   8       17.89       15.68      4.33 o
  -2  16   8        0.49        2.13      3.21 o
  -1  16   8        0.38        5.00      3.32 o
   0  16   8        2.01        5.26      2.95 o
 -16   1   9        4.29        7.37      2.11 o
 -15   1   9        1.89        0.39      1.65 o
 -14   1   9       10.58        8.28      1.89 o
 -13   1   9      106.14      103.92      4.16 o
 -12   1   9       15.19       14.41      3.42 o
 -11   1   9      108.77      113.17      3.26 o
 -10   1   9      321.82      314.10      6.36 o
  -9   1   9      253.81      257.10      5.02 o
  -8   1   9      104.73      113.10      2.26 o
  -7   1   9       57.81       55.59      1.31 o
  -6   1   9      386.84      390.22      4.74 o
  -5   1   9        0.04        0.58      0.29 o
  -4   1   9       10.50       11.57      0.44 o
  -3   1   9       18.74       21.69      0.56 o
  -2   1   9      550.52      532.57      4.98 o
  -1   1   9     1448.62     1374.34     12.27 o
   0   1   9      705.78      654.38      6.78 o
   1   1   9       19.94       19.77      0.76 o
   2   1   9      248.30      239.83      3.60 o
   3   1   9      129.03      126.64      2.61 o
   4   1   9       18.34       16.84      0.98 o
   5   1   9        9.76       12.22      1.52 o
   6   1   9      123.00      125.61      3.61 o
   7   1   9       22.28       23.73      1.80 o
   8   1   9       25.06       27.46      3.04 o
   9   1   9        0.38        0.27      1.21 o
  10   1   9        3.58        7.13      1.55 o
 -16   2   9        0.28        3.71      3.08 o
 -15   2   9       41.96       40.72      3.23 o
 -14   2   9       18.40       17.68      2.18 o
 -13   2   9       12.11        7.50      2.98 o
 -12   2   9       27.74       26.72      3.16 o
 -11   2   9      214.69      219.92      6.14 o
 -10   2   9      215.50      216.45      5.92 o
  -9   2   9        0.00       -0.02      1.24 o
  -8   2   9        8.75       10.78      0.83 o
  -7   2   9      193.80      197.07      2.76 o
  -6   2   9       81.94       79.33      1.43 o
  -5   2   9       39.17       33.10      0.79 o
  -4   2   9        9.25       13.46      0.46 o
  -3   2   9       26.77       21.13      0.58 o
  -2   2   9      238.35      216.34      2.80 o
  -1   2   9     1561.22     1518.45     13.91 o
   0   2   9      166.59      151.84      2.11 o
   1   2   9        6.62        7.02      0.64 o
   2   2   9      169.51      159.60      2.74 o
   3   2   9       68.35       63.78      1.58 o
   4   2   9      151.76      136.54      2.83 o
   5   2   9        1.27        2.17      0.85 o
   6   2   9       44.09       48.36      2.25 o
   7   2   9        5.94        6.72      1.33 o
   8   2   9       72.60       76.14      2.97 o
   9   2   9        0.33        0.08      1.20 o
 -16   3   9       19.86       22.29      2.95 o
 -15   3   9       11.38       13.67      4.41 o
 -14   3   9        0.54        1.52      2.09 o
 -13   3   9       12.95       13.00      1.88 o
 -12   3   9        0.92        2.64      1.41 o
 -11   3   9        0.67        0.81      1.20 o
 -10   3   9       45.47       45.07      1.87 o
  -9   3   9      129.58      126.85      3.78 o
  -8   3   9      981.10      988.62     14.00 o
  -7   3   9      232.98      241.75      4.74 o
  -6   3   9       69.00       76.77      1.40 o
  -5   3   9      346.55      350.03      3.93 o
  -4   3   9      101.92      109.82      1.62 o
  -3   3   9      298.41      306.28      3.30 o
  -2   3   9      109.62       84.01      1.20 o
  -1   3   9      687.07      671.55      6.54 o
   0   3   9       94.42       88.61      1.57 o
   1   3   9        5.69        5.96      0.84 o
   2   3   9        0.00        0.36      0.48 o
   3   3   9        0.19        0.28      0.54 o
   4   3   9        0.66        0.28      0.53 o
   5   3   9       35.25       31.14      1.39 o
   6   3   9       21.07       24.62      1.58 o
   7   3   9       78.85       80.38      2.94 o
   8   3   9      170.30      179.04      5.73 o
   9   3   9        1.26        5.05      2.54 o
 -16   4   9        0.12        0.96      2.04 o
 -15   4   9        0.82        0.86      3.71 o
 -14   4   9        0.18        0.59      2.15 o
 -13   4   9        1.01        1.85      1.68 o
 -12   4   9        1.97        1.09      1.48 o
 -11   4   9        0.17       -1.51      1.08 o
 -10   4   9       20.58       24.26      1.69 o
  -9   4   9      714.35      737.21     16.46 o
  -8   4   9       51.96       56.35      1.98 o
  -7   4   9      666.48      672.12      9.83 o
  -6   4   9       18.55       19.77      0.83 o
  -5   4   9       57.08       54.59      1.09 o
  -4   4   9      169.30      155.90      2.18 o
  -3   4   9      651.73      532.71      6.07 o
  -2   4   9       95.56       78.55      1.35 o
  -1   4   9      152.79      137.53      1.99 o
   0   4   9       49.49       43.40      1.06 o
   1   4   9       18.70       15.48      0.77 o
   2   4   9      149.18      146.27      2.62 o
   3   4   9       24.41       19.08      0.96 o
   4   4   9        0.33        0.05      0.61 o
   5   4   9        0.87        2.21      0.84 o
   6   4   9       18.00       16.96      1.94 o
   7   4   9      107.10      116.92      5.10 o
   8   4   9      308.50      317.45     16.69 o
   9   4   9        0.29        2.89      1.91 o
 -15   5   9       21.52       18.34      8.06 o
 -14   5   9        2.04        1.51      1.75 o
 -13   5   9        3.44        5.54      3.02 o
 -12   5   9       14.01       14.09      3.34 o
 -11   5   9       47.31       46.09      2.14 o
 -10   5   9        8.73        6.32      1.08 o
  -9   5   9       25.72       28.41      1.72 o
  -8   5   9       30.34       29.57      1.71 o
  -7   5   9      145.93      147.13      3.88 o
  -6   5   9      151.92      150.23      2.66 o
  -5   5   9       31.62       27.73      1.16 o
  -4   5   9      157.54      141.41      2.40 o
  -3   5   9       40.41       32.88      0.98 o
  -2   5   9        0.00        0.59      0.40 o
  -1   5   9        1.41        1.11      0.43 o
   0   5   9      258.28      223.78      3.32 o
   1   5   9      763.76      697.54      8.51 o
   2   5   9      308.61      260.69      4.38 o
   3   5   9       29.39       27.77      1.53 o
   4   5   9       39.59       43.78      1.54 o
   5   5   9       35.85       34.40      1.53 o
   6   5   9       14.58       12.54      1.52 o
   7   5   9       11.74       11.19      2.15 o
   8   5   9      356.74      399.32     19.97 o
   9   5   9        5.91        5.64      4.09 o
 -15   6   9        1.25        2.15      1.99 o
 -14   6   9        6.48        7.42      2.02 o
 -13   6   9       25.29       30.41      2.72 o
 -12   6   9        0.35       -0.01      1.92 o
 -11   6   9       76.57       84.55      3.53 o
 -10   6   9       20.99       27.91      3.02 o
  -9   6   9       37.23       39.77      2.96 o
  -8   6   9       67.74       64.98      1.91 o
  -7   6   9        0.58        0.38      0.70 o
  -6   6   9        9.13        9.68      0.75 o
  -5   6   9      183.28      165.48      2.95 o
  -4   6   9        0.03       -0.16      0.51 o
  -3   6   9       29.93       22.30      0.96 o
  -2   6   9        9.23        5.97      0.57 o
  -1   6   9      185.30      116.73      2.18 o
   0   6   9      288.40      240.66      3.50 o
   1   6   9       47.52       36.86      1.24 o
   2   6   9       20.76       21.53      1.26 o
   3   6   9       26.93       24.42      1.21 o
   4   6   9       18.81       17.62      1.15 o
   5   6   9        4.79        4.88      0.90 o
   6   6   9      175.21      187.76      4.99 o
   7   6   9       72.20       76.32      4.60 o
   8   6   9       20.27       23.29      3.34 o
   9   6   9       16.45       15.81      2.44 o
 -15   7   9       47.30       52.46      3.78 o
 -14   7   9       26.74       26.95      2.79 o
 -13   7   9        5.10        7.70      1.95 o
 -12   7   9       81.09       92.36      4.25 o
 -11   7   9        5.81        3.55      1.55 o
 -10   7   9       46.67       51.09      2.64 o
  -9   7   9       10.81       10.34      1.40 o
  -8   7   9        0.03        0.28      0.69 o
  -7   7   9        7.48        6.73      0.81 o
  -6   7   9       13.94       12.49      1.12 o
  -5   7   9        3.91        3.61      0.74 o
  -4   7   9        9.19       10.03      1.39 o
  -3   7   9        2.53        2.52      0.55 o
  -2   7   9       47.52       39.01      1.33 o
  -1   7   9        3.35        2.87      0.56 o
   0   7   9      117.32      105.60      2.24 o
   1   7   9       22.95       14.94      1.01 o
   2   7   9       40.57       36.02      1.78 o
   3   7   9       35.90       30.08      1.61 o
   4   7   9        3.19        2.50      0.92 o
   5   7   9       79.65       80.18      3.05 o
   6   7   9        0.58        2.23      1.13 o
   7   7   9        6.40        4.77      1.85 o
   8   7   9        0.09        2.46      3.14 o
 -14   8   9        4.55        6.34      3.55 o
 -13   8   9       12.27        7.32      1.90 o
 -12   8   9       18.43       17.22      2.22 o
 -11   8   9        4.27        3.62      1.49 o
 -10   8   9        0.05       -0.51      1.13 o
  -9   8   9       46.97       55.19      8.23 o
  -8   8   9      181.16      186.24      8.00 o
  -7   8   9        0.07        0.78      1.12 o
  -6   8   9       31.51       28.92      1.61 o
  -5   8   9        0.09       -1.10      0.55 o
  -4   8   9       17.98       16.13      1.21 o
  -3   8   9        3.42        3.97      0.80 o
  -2   8   9       65.94       48.38      1.84 o
  -1   8   9       48.76       43.13      1.56 o
   0   8   9        1.04        0.02      0.59 o
   1   8   9        4.23        3.47      0.76 o
   2   8   9      125.11      107.72      2.58 o
   3   8   9       32.54       31.58      1.70 o
   4   8   9       50.34       47.44      4.32 o
   5   8   9       22.46       22.82      2.35 o
   6   8   9        0.30        0.52      1.10 o
   7   8   9        5.15        2.58      2.50 o
   8   8   9        5.21        2.20      3.43 o
 -14   9   9       17.23       29.19      6.61 o
 -13   9   9        0.47        2.28      4.33 o
 -12   9   9        1.40        0.49      3.66 o
 -11   9   9        1.39       -3.06      3.14 o
 -10   9   9      148.74      179.87     11.54 o
  -9   9   9        0.22       -0.97      2.58 o
  -8   9   9       22.04       26.30      2.46 o
  -7   9   9       54.73       54.19      2.58 o
  -6   9   9      100.34       98.17      5.43 o
  -5   9   9       21.78       20.08      1.62 o
  -4   9   9      177.72      182.20      4.75 o
  -3   9   9        6.33        2.05      0.95 o
  -2   9   9      151.36      140.48      3.57 o
  -1   9   9       17.88       15.04      1.49 o
   0   9   9       13.40       10.49      1.25 o
   1   9   9      170.27      151.87      3.19 o
   2   9   9        7.70        5.14      1.11 o
   3   9   9       28.96       23.37      1.68 o
   4   9   9      133.42      121.49      3.66 o
   5   9   9       30.41       35.62      2.13 o
   6   9   9       25.36       26.12      2.26 o
   7   9   9        4.46        2.20      2.18 o
 -13  10   9       16.94       21.62      5.82 o
 -12  10   9        1.67       -0.75      3.58 o
 -11  10   9        0.00       -5.64      2.95 o
 -10  10   9       42.55       52.98      6.61 o
  -9  10   9      120.12      135.90      8.38 o
  -8  10   9        2.50        2.79      1.97 o
  -7  10   9      114.92      117.49      3.92 o
  -6  10   9        7.34        6.64      1.31 o
  -5  10   9        0.84        1.53      1.02 o
  -4  10   9       11.54       10.39      1.51 o
  -3  10   9       28.09       30.06      2.45 o
  -2  10   9       21.21       23.05      2.18 o
  -1  10   9        8.14        9.02      1.28 o
   0  10   9       52.17       50.31      3.10 o
   1  10   9        0.03        0.95      0.72 o
   2  10   9       27.18       30.62      2.66 o
   3  10   9        1.22        1.71      1.07 o
   4  10   9        1.93        2.61      1.20 o
   5  10   9       18.08       22.37      1.86 o
   6  10   9        2.07        4.93      1.48 o
   7  10   9        7.72        9.77      2.61 o
 -12  11   9       14.93       18.26      5.26 o
 -11  11   9       55.00       66.30      7.62 o
 -10  11   9        4.58        2.31      3.47 o
  -9  11   9       43.69       44.96      7.39 o
  -8  11   9       45.13       51.18      4.11 o
  -7  11   9       12.27       11.89      2.01 o
  -6  11   9        0.40        2.88      1.48 o
  -5  11   9       18.63       15.08      5.95 o
  -4  11   9      240.47      235.41      9.43 o
  -3  11   9        1.89        0.01      0.95 o
  -2  11   9       99.54       97.72      5.41 o
  -1  11   9       52.42       54.25      3.85 o
   0  11   9       27.68       25.61      3.70 o
   1  11   9        4.74        5.47      1.51 o
   2  11   9        1.17        2.81      0.89 o
   3  11   9       10.90       11.29      2.42 o
   4  11   9       11.81       11.81      1.56 o
   5  11   9        7.88        9.05      1.54 o
   6  11   9        6.85        8.18      1.64 o
 -12  12   9       16.35        8.92      4.93 o
 -11  12   9        0.10        5.41      4.07 o
 -10  12   9        1.09       -3.25      3.36 o
  -9  12   9        0.12        0.61      2.32 o
  -8  12   9        1.28        1.16      2.58 o
  -7  12   9       41.38       41.11      9.20 o
  -6  12   9       19.36       19.49      4.05 o
  -5  12   9        0.80        0.24      1.72 o
  -4  12   9       27.89       22.08      3.75 o
  -3  12   9      107.46      112.94      7.69 o
  -2  12   9        6.52        6.15      1.92 o
  -1  12   9       29.16       23.11      2.73 o
   0  12   9        5.43        4.34      1.31 o
   1  12   9       10.30       10.76      2.15 o
   2  12   9        4.50        6.55      1.58 o
   3  12   9       12.55       11.81      1.78 o
   4  12   9        1.51        0.38      1.22 o
   5  12   9        2.85        3.76      2.59 o
 -10  13   9       14.29       23.56      4.85 o
  -9  13   9       10.09       17.81      4.48 o
  -8  13   9       46.09       60.29      6.76 o
  -7  13   9        2.26        1.27      1.44 o
  -6  13   9        1.76        3.67      1.58 o
  -5  13   9       35.00       36.91      3.17 o
  -4  13   9       12.07       11.48      2.58 o
  -3  13   9        7.48        6.11      1.69 o
  -2  13   9        0.13        1.00      1.23 o
  -1  13   9        0.07        1.01      1.23 o
   0  13   9        0.50        0.71      1.57 o
   1  13   9        6.69        5.86      2.05 o
   2  13   9       36.39       36.47      3.73 o
   3  13   9       13.27       12.22      1.97 o
   4  13   9       92.36       99.41      5.37 o
  -9  14   9        2.50        2.87      3.66 o
  -8  14   9       13.22       16.61      4.63 o
  -7  14   9       18.58       19.15      4.78 o
  -6  14   9       28.12       34.65      5.64 o
  -5  14   9       53.58       59.17      6.94 o
  -4  14   9        4.53        6.27      3.73 o
  -3  14   9        3.67        5.67      3.29 o
  -2  14   9        0.45        2.09      3.17 o
  -1  14   9       19.42       16.84      4.33 o
   1  14   9        1.32        0.86      1.90 o
   2  14   9       20.73       21.54      3.14 o
   3  14   9        4.16        5.40      3.73 o
  -7  15   9       26.22       33.41      5.79 o
  -6  15   9        2.90        4.59      3.51 o
  -5  15   9        1.05        6.12      3.62 o
  -4  15   9       14.38       22.55      5.08 o
  -3  15   9        8.97        7.32      3.66 o
  -2  15   9       45.38       45.70      6.20 o
  -1  15   9       10.39       13.63      4.33 o
   0  15   9        0.95        1.57      2.99 o
   1  15   9        2.62        7.21      2.43 o
  -4  16   9      122.32      144.71     10.94 o
  -3  16   9        5.82       14.41      4.52 o
 -16   0  10        1.82        6.04      2.34 o
 -15   0  10        1.15        0.66      3.66 o
 -14   0  10       65.15       66.42      3.99 o
 -13   0  10      438.38      436.10     12.54 o
 -12   0  10      355.41      367.09     10.74 o
 -11   0  10       19.67       16.46      2.12 o
 -10   0  10      240.91      236.67      7.45 o
  -9   0  10      205.35      219.19      7.67 o
  -8   0  10      362.60      363.98      7.87 o
  -7   0  10       25.10       30.08      2.22 o
  -6   0  10        3.86        3.41      0.64 o
  -5   0  10       32.04       30.60      1.11 o
  -4   0  10       73.31       69.56      1.65 o
  -3   0  10       57.92       61.63      2.21 o
  -2   0  10       23.63       21.93      0.97 o
  -1   0  10      164.90      155.56      3.34 o
   0   0  10      887.97      847.02     13.93 o
   1   0  10      784.98      760.50     12.58 o
   2   0  10       89.13       87.34      2.73 o
   3   0  10      174.46      164.91      7.06 o
   4   0  10      459.90      484.02     13.22 o
   5   0  10       39.01       48.49      3.23 o
   6   0  10       28.92       27.97      2.69 o
   7   0  10       98.93       99.10      4.80 o
   8   0  10      105.88      100.55      4.96 o
   9   0  10        1.16        2.34      1.88 o
 -16   1  10        2.52        2.39      1.87 o
 -15   1  10       44.99       40.32      3.00 o
 -14   1  10        0.56        3.78      2.05 o
 -13   1  10        0.44       -0.22      1.08 o
 -12   1  10        0.29        2.45      1.13 o
 -11   1  10       67.34       68.87      2.55 o
 -10   1  10      525.65      522.73      9.81 o
  -9   1  10       84.18       88.04      2.51 o
  -8   1  10       13.04       12.24      0.89 o
  -7   1  10       47.30       47.50      1.40 o
  -6   1  10       56.58       55.48      1.23 o
  -5   1  10        0.41       -0.20      0.33 o
  -4   1  10        9.21       11.99      0.54 o
  -3   1  10      100.04      102.31      1.57 o
  -2   1  10      875.78      826.63      8.08 o
  -1   1  10      176.97      173.12      2.25 o
   0   1  10      395.45      385.85      4.65 o
   1   1  10       28.15       28.81      0.94 o
   2   1  10      196.37      184.00      3.22 o
   3   1  10       31.79       30.22      1.38 o
   4   1  10      106.70      109.90      3.27 o
   5   1  10       54.77       50.91      2.33 o
   6   1  10       20.21       22.85      2.33 o
   7   1  10       41.86       42.07      2.35 o
   8   1  10       15.22       19.01      1.95 o
   9   1  10       10.55       13.52      1.76 o
 -16   2  10       43.00       37.98      3.43 o
 -15   2  10       26.80       22.61      2.50 o
 -14   2  10        3.94        2.93      1.67 o
 -13   2  10        1.67        0.78      1.54 o
 -12   2  10        2.96        1.93      1.44 o
 -11   2  10      119.22      112.47      4.10 o
 -10   2  10       89.09       82.61      3.05 o
  -9   2  10      143.72      140.12      2.82 o
  -8   2  10        2.82        2.46      0.67 o
  -7   2  10       15.75       14.44      0.94 o
  -6   2  10       39.34       33.63      1.06 o
  -5   2  10      123.78      101.42      1.79 o
  -4   2  10      175.05      148.88      1.98 o
  -3   2  10      118.62      102.36      1.41 o
  -2   2  10      589.07      552.13      5.50 o
  -1   2  10     1120.73     1088.68     11.44 o
   0   2  10        6.10        6.67      0.58 o
   1   2  10        7.83        6.54      0.69 o
   2   2  10       22.62       21.55      0.98 o
   3   2  10        0.06        0.72      0.66 o
   4   2  10        8.77       11.45      1.16 o
   5   2  10       46.66       44.94      2.42 o
   6   2  10      100.69      100.47      3.29 o
   7   2  10        4.70        5.17      1.78 o
   8   2  10       29.30       31.66      2.20 o
   9   2  10        1.25        3.85      1.68 o
 -16   3  10        7.37        6.94      2.33 o
 -15   3  10       12.62        7.73      2.24 o
 -14   3  10        0.56       -0.42      1.64 o
 -13   3  10       27.54       25.95      2.58 o
 -12   3  10        0.25        0.59      1.70 o
 -11   3  10       13.44       11.12      1.45 o
 -10   3  10      284.90      287.78      5.49 o
  -9   3  10       17.84       17.54      1.37 o
  -8   3  10      671.52      673.84     11.02 o
  -7   3  10       27.06       24.27      1.02 o
  -6   3  10       80.01       71.91      1.64 o
  -5   3  10       30.01       21.79      0.77 o
  -4   3  10      535.13      493.19      5.05 o
  -3   3  10      575.15      580.29      5.81 o
  -2   3  10        0.84       -0.01      0.32 o
  -1   3  10        0.28       -0.02      0.36 o
   0   3  10       43.25       41.08      1.19 o
   1   3  10       31.86       32.19      1.15 o
   2   3  10       20.24       19.34      1.02 o
   3   3  10       47.32       50.24      1.48 o
   4   3  10       27.81       31.34      1.42 o
   5   3  10        1.77        1.76      0.86 o
   6   3  10       50.49       53.46      2.49 o
   7   3  10        0.21        1.61      1.20 o
   8   3  10       17.87       19.89      2.47 o
 -15   4  10        0.79        0.03      3.57 o
 -14   4  10        0.17       -0.54      1.68 o
 -13   4  10        0.00       -0.22      1.72 o
 -12   4  10        3.59        4.58      1.75 o
 -11   4  10       38.07       38.71      2.22 o
 -10   4  10       21.88       24.03      1.59 o
  -9   4  10       23.36       27.37      1.50 o
  -8   4  10       48.67       49.27      2.04 o
  -7   4  10      170.05      159.82      3.94 o
  -6   4  10       40.43       39.55      1.21 o
  -5   4  10       47.45       39.84      1.14 o
  -4   4  10       69.26       65.86      1.47 o
  -3   4  10       20.84        6.61      0.49 o
  -2   4  10       66.16       60.54      1.46 o
  -1   4  10       11.71       10.16      0.58 o
   0   4  10      141.39      136.51      2.32 o
   1   4  10       18.57       14.91      0.89 o
   2   4  10        0.18       -0.06      0.54 o
   3   4  10       53.72       47.88      1.51 o
   4   4  10        7.96        8.23      0.85 o
   5   4  10       49.82       52.92      1.87 o
   6   4  10       91.48       98.20      7.39 o
   7   4  10       36.98       45.10      3.41 o
   8   4  10      139.06      163.93     11.35 o
 -15   5  10       27.32       25.77      2.97 o
 -14   5  10        7.27        6.50      4.55 o
 -13   5  10        0.11        1.51      1.63 o
 -12   5  10       71.66       68.42      3.74 o
 -11   5  10        0.81        0.98      1.46 o
 -10   5  10       13.90       15.31      1.32 o
  -9   5  10       55.81       61.28      2.06 o
  -8   5  10       38.08       36.57      2.58 o
  -7   5  10       80.54       85.75      2.09 o
  -6   5  10       73.49       74.46      1.85 o
  -5   5  10      106.66      100.97      2.30 o
  -4   5  10      151.86      133.56      2.14 o
  -3   5  10       16.99       20.50      0.91 o
  -2   5  10       95.90       90.57      1.90 o
  -1   5  10       44.37       40.88      1.14 o
   0   5  10       54.34       48.64      1.46 o
   1   5  10       37.28       32.49      1.09 o
   2   5  10       18.26       14.81      0.91 o
   3   5  10        1.00        1.01      0.67 o
   4   5  10       15.54       16.79      1.14 o
   5   5  10       70.96       74.51      4.20 o
   6   5  10        7.51        5.78      1.34 o
   7   5  10       11.17       14.14      2.42 o
   8   5  10      119.35      129.55      8.31 o
 -15   6  10        6.50        3.40      2.52 o
 -14   6  10       21.91       18.18      2.47 o
 -13   6  10        3.42        2.46      1.82 o
 -12   6  10        0.01        1.02      1.19 o
 -11   6  10        4.14       13.93      4.37 o
 -10   6  10      132.10      147.44      3.78 o
  -9   6  10       94.47      101.31      2.87 o
  -8   6  10        7.20        7.62      0.96 o
  -7   6  10        6.01        6.37      0.87 o
  -6   6  10        2.84        3.53      0.65 o
  -5   6  10       88.47       86.20      2.54 o
  -4   6  10       29.72       25.31      1.20 o
  -3   6  10       50.37       46.38      1.33 o
  -2   6  10       42.01       34.43      1.23 o
  -1   6  10      231.28      198.98      3.43 o
   0   6  10       40.62       38.99      1.35 o
   1   6  10       36.93       32.78      1.38 o
   2   6  10       15.79       14.92      1.20 o
   3   6  10       54.19       58.03      2.26 o
   4   6  10       12.12       15.22      1.14 o
   5   6  10      198.74      202.29      5.23 o
   6   6  10      726.47      784.92     15.78 o
   7   6  10        5.64       11.91      2.21 o
   8   6  10       31.75       37.10      7.43 o
 -14   7  10        7.24        3.80      2.26 o
 -13   7  10        3.64        1.70      1.62 o
 -12   7  10       49.59       58.15      3.42 o
 -11   7  10        1.07        3.79      2.58 o
 -10   7  10        1.91        1.27      1.64 o
  -9   7  10       86.00       88.95      3.30 o
  -8   7  10       11.73       12.48      1.53 o
  -7   7  10       77.42       82.01      3.52 o
  -6   7  10       70.92       70.38      2.40 o
  -5   7  10        3.76        4.12      0.78 o
  -4   7  10        9.72        9.72      0.93 o
  -3   7  10       94.06       94.84      2.18 o
  -2   7  10        2.10        1.17      0.54 o
  -1   7  10      131.28      117.65      2.62 o
   0   7  10      522.91      463.17      7.23 o
   1   7  10       17.84       15.82      1.15 o
   2   7  10       43.20       43.36      2.51 o
   3   7  10        1.61        1.63      0.91 o
   4   7  10       23.39       25.16      2.14 o
   5   7  10        0.42        2.40      1.16 o
   6   7  10      104.90      117.30      5.13 o
   7   7  10       21.10       20.52      2.52 o
 -14   8  10        7.26        7.45      2.01 o
 -13   8  10      103.21      109.99     15.18 o
 -12   8  10        0.48        0.14      1.48 o
 -11   8  10       67.70       76.65      7.88 o
 -10   8  10        5.85        0.82      2.84 o
  -9   8  10      150.37      167.67     10.94 o
  -8   8  10       41.49       36.60      3.59 o
  -7   8  10        7.07        2.67      1.91 o
  -6   8  10       88.29       88.39      3.15 o
  -5   8  10       27.73       29.42      1.88 o
  -4   8  10       10.81       12.15      1.37 o
  -3   8  10        0.52        0.62      0.69 o
  -2   8  10      378.23      356.89      6.55 o
  -1   8  10       78.52       83.05      2.55 o
   0   8  10       26.12       24.11      1.32 o
   1   8  10       11.55        8.15      0.97 o
   2   8  10       11.62       12.72      1.24 o
   3   8  10      110.50      110.41      3.67 o
   4   8  10       45.20       49.43      2.54 o
   5   8  10        8.48        6.98      2.32 o
   6   8  10      100.83      105.85      4.92 o
   7   8  10       35.43       39.63      3.23 o
 -13   9  10       10.69        9.03      4.85 o
 -12   9  10        0.11        0.93      3.96 o
 -11   9  10        0.22        1.90      3.43 o
 -10   9  10       39.47       51.78      6.61 o
  -9   9  10        8.17        3.66      3.51 o
  -8   9  10       33.36       31.47      4.93 o
  -7   9  10       17.16       17.54      2.14 o
  -6   9  10       57.71       61.91      2.72 o
  -5   9  10       11.49       11.90      1.42 o
  -4   9  10      168.33      180.31      4.85 o
  -3   9  10       23.84       17.80      3.84 o
  -2   9  10       51.75       43.96      3.45 o
  -1   9  10        0.91        0.81      0.80 o
   0   9  10        5.13        5.22      1.52 o
   1   9  10        0.35        0.64      0.72 o
   2   9  10        1.56        2.90      1.11 o
   3   9  10       39.30       44.14      4.03 o
   4   9  10       18.53       18.79      2.94 o
   5   9  10      103.06       99.26      4.86 o
   6   9  10        5.14        7.71      1.58 o
 -13  10  10        0.25        6.16      4.37 o
 -12  10  10       10.14        6.12      4.37 o
 -11  10  10        1.42       -0.26      3.62 o
 -10  10  10        0.03        1.19      3.21 o
  -9  10  10        5.15        9.07      3.77 o
  -8  10  10       10.47        8.18      3.62 o
  -7  10  10        1.08        0.53      1.76 o
  -6  10  10        2.57        1.58      1.40 o
  -5  10  10        1.78        1.86      1.03 o
  -4  10  10       12.18        6.57      1.34 o
  -3  10  10       30.28       32.39      2.64 o
  -2  10  10        7.20        7.10      1.13 o
  -1  10  10        1.81        1.65      0.96 o
   0  10  10        5.65        6.15      1.17 o
   1  10  10        2.47        2.02      1.15 o
   2  10  10        0.32        2.11      1.18 o
   3  10  10        5.46        4.71      1.86 o
   4  10  10       12.30       10.97      1.54 o
   5  10  10        0.54        0.08      1.30 o
   6  10  10        0.57        1.05      1.38 o
 -12  11  10        1.08        3.14      3.96 o
 -11  11  10        0.07       -1.42      3.55 o
 -10  11  10       43.43       50.96      6.83 o
  -9  11  10       13.92       12.69      4.37 o
  -8  11  10        5.21        3.44      2.18 o
  -7  11  10        2.33        1.52      1.20 o
  -6  11  10       21.43       18.81      2.42 o
  -5  11  10        0.32        0.63      1.12 o
  -4  11  10        7.02        9.91      3.30 o
  -3  11  10        3.01        2.70      1.37 o
  -2  11  10       40.62       44.88      3.81 o
  -1  11  10        8.35        5.79      1.31 o
   0  11  10       49.44       44.87      2.64 o
   1  11  10        2.68        3.22      1.02 o
   2  11  10       82.36       91.37      4.03 o
   3  11  10       47.66       53.52      2.77 o
   4  11  10        3.72        4.93      1.40 o
   5  11  10        3.58        4.95      1.52 o
 -11  12  10       11.46       11.31      4.55 o
 -10  12  10        1.77        3.81      3.66 o
  -9  12  10       33.52       34.05      5.71 o
  -8  12  10       20.08       16.43      4.03 o
  -7  12  10        6.34        5.11      3.04 o
  -6  12  10       42.31       50.51      3.60 o
  -5  12  10       16.67       17.07      2.33 o
  -4  12  10       70.66       75.80      5.62 o
  -3  12  10       40.70       48.55      5.56 o
  -2  12  10       25.66       24.90      3.06 o
  -1  12  10        0.16        2.18      1.16 o
   0  12  10       35.21       38.26      3.08 o
   1  12  10       61.42       69.29      3.41 o
   2  12  10        1.12        1.21      1.49 o
   3  12  10       55.45       55.78      3.34 o
   4  12  10        0.01        0.29      1.37 o
  -9  13  10        0.40        5.38      3.51 o
  -8  13  10       28.53       26.32      4.97 o
  -7  13  10        1.65        3.77      3.51 o
  -6  13  10        1.86        2.47      1.41 o
  -5  13  10        2.09        2.23      1.46 o
  -4  13  10       14.77       12.92      2.18 o
  -3  13  10       15.53       15.42      4.33 o
  -2  13  10        1.04        1.42      2.73 o
   0  13  10       16.74       22.10      3.02 o
   1  13  10       95.10      102.33      6.01 o
   2  13  10        1.77        3.12      1.74 o
   3  13  10        5.60        5.12      1.76 o
  -8  14  10        7.39       12.77      4.26 o
  -7  14  10      124.36      147.95     10.71 o
  -6  14  10        3.48        6.50      3.92 o
  -5  14  10        2.27        4.93      3.62 o
  -4  14  10        1.08       -1.72      2.87 o
  -3  14  10        9.15       17.17      4.59 o
  -2  14  10        0.07        0.86      3.25 o
  -1  14  10       12.33       12.62      4.03 o
   0  14  10        5.14        7.47      2.31 o
   1  14  10        0.25        1.31      2.05 o
  -6  15  10       75.09      103.56      9.03 o
  -5  15  10        4.28       10.04      4.26 o
  -4  15  10        0.94        3.25      3.47 o
  -3  15  10       18.66       24.71      5.30 o
  -2  15  10        5.54        2.95      3.43 o
  -1  15  10       16.23       14.37      4.55 o
 -15   1  11       22.60       25.44      2.07 o
 -14   1  11       22.16       17.97      2.89 o
 -13   1  11        2.03       -0.24      1.63 o
 -12   1  11      556.11      551.86     10.65 o
 -11   1  11        3.03        3.96      1.08 o
 -10   1  11      275.16      264.05      5.34 o
  -9   1  11      182.32      177.87      3.98 o
  -8   1  11       20.36       18.41      1.26 o
  -7   1  11       83.58       72.56      1.70 o
  -6   1  11       55.59       51.99      1.40 o
  -5   1  11       19.44       17.28      0.80 o
  -4   1  11        1.49        0.90      0.38 o
  -3   1  11        4.85        5.81      0.50 o
  -2   1  11        0.01        0.46      0.41 o
  -1   1  11       51.24       50.37      1.41 o
   0   1  11      132.03      119.57      2.21 o
   1   1  11      100.99      104.88      2.28 o
   2   1  11       65.27       68.28      2.05 o
   3   1  11        1.18        0.04      1.26 o
   4   1  11       10.47       11.05      1.42 o
   5   1  11      112.53      122.09      3.70 o
   6   1  11       48.91       56.65      2.65 o
   7   1  11       36.99       36.94      2.27 o
   8   1  11        0.74        3.97      1.42 o
 -15   2  11       36.92       30.27      4.90 o
 -14   2  11       24.47       18.90      2.27 o
 -13   2  11        6.07        5.25      2.17 o
 -12   2  11       67.83       64.03      3.27 o
 -11   2  11      111.86      112.98      4.29 o
 -10   2  11       23.28       23.30      2.31 o
  -9   2  11      186.18      184.97      4.32 o
  -8   2  11       40.22       39.65      1.56 o
  -7   2  11        2.38        1.90      0.73 o
  -6   2  11       45.13       46.03      1.39 o
  -5   2  11       81.56       63.31      1.40 o
  -4   2  11        0.02        0.36      0.37 o
  -3   2  11      370.32      357.85      4.09 o
  -2   2  11      491.00      478.87      5.44 o
  -1   2  11      393.52      372.41      4.64 o
   0   2  11      138.26      128.40      2.44 o
   1   2  11      222.87      223.77      3.85 o
   2   2  11      223.82      240.10      4.09 o
   3   2  11        1.17        0.28      0.80 o
   4   2  11        1.97        1.19      1.08 o
   5   2  11       13.05       16.78      1.65 o
   6   2  11       20.64       23.93      1.91 o
   7   2  11       55.13       62.64      4.48 o
   8   2  11       11.61       12.36      2.01 o
 -15   3  11        3.69        4.25      2.74 o
 -14   3  11        0.64       -0.81      1.48 o
 -13   3  11       16.52       18.43      2.13 o
 -12   3  11        3.68       -0.89      1.35 o
 -11   3  11       24.98       24.79      1.93 o
 -10   3  11        0.32        0.50      1.05 o
  -9   3  11       33.85       33.09      1.61 o
  -8   3  11       55.92       55.74      1.95 o
  -7   3  11        2.92        2.00      0.60 o
  -6   3  11      129.27      114.03      2.24 o
  -5   3  11        5.67        2.06      0.51 o
  -4   3  11      589.80      581.99      6.72 o
  -3   3  11      755.12      709.13      7.96 o
  -2   3  11      139.78      123.66      1.92 o
  -1   3  11       93.26       81.27      1.72 o
   0   3  11        3.96        3.91      0.89 o
   1   3  11       12.83       13.57      1.19 o
   2   3  11       20.70       22.22      1.12 o
   3   3  11       24.53       26.73      1.47 o
   4   3  11       64.77       71.44      2.26 o
   5   3  11       68.56       64.92      2.70 o
   6   3  11       13.02       12.56      1.61 o
   7   3  11        2.64        3.19      2.29 o
 -15   4  11        6.08        4.81      2.13 o
 -14   4  11        0.34       -2.75      1.61 o
 -13   4  11       14.71       16.67      2.37 o
 -12   4  11       26.86       28.68      2.31 o
 -11   4  11       13.71       16.00      1.70 o
 -10   4  11       27.68       30.96      1.63 o
  -9   4  11       41.15       40.70      1.55 o
  -8   4  11       23.77       25.22      1.27 o
  -7   4  11       23.91       23.11      1.44 o
  -6   4  11       97.02       96.41      2.51 o
  -5   4  11       81.74       79.31      1.63 o
  -4   4  11      329.08      300.25      4.28 o
  -3   4  11      955.85      857.78      9.87 o
  -2   4  11       46.63       46.57      1.34 o
  -1   4  11       14.04       14.64      0.94 o
   0   4  11        3.97        3.75      0.60 o
   1   4  11       41.85       44.79      1.60 o
   2   4  11        7.86        8.16      0.85 o
   3   4  11      167.37      169.96      3.11 o
   4   4  11       57.29       54.15      2.04 o
   5   4  11        5.21        6.41      1.09 o
   6   4  11       72.11       75.15      2.99 o
   7   4  11        3.82        3.57      1.54 o
 -15   5  11        5.13        3.01      2.50 o
 -14   5  11       67.79       77.57      7.45 o
 -13   5  11        0.68       -0.52      1.55 o
 -12   5  11       51.89       55.77      5.38 o
 -11   5  11       57.41       59.53      3.67 o
 -10   5  11       21.10       18.76      1.19 o
  -9   5  11        8.48        8.54      0.93 o
  -8   5  11       72.74       81.58      2.12 o
  -7   5  11       24.46       22.00      1.22 o
  -6   5  11      250.14      241.75      5.51 o
  -5   5  11      589.81      572.02      9.55 o
  -4   5  11       51.46       55.77      1.49 o
  -3   5  11      386.07      367.18      5.09 o
  -2   5  11       48.42       37.45      1.24 o
  -1   5  11       19.71       18.79      1.03 o
   0   5  11        4.96        3.54      0.67 o
   1   5  11        1.30        0.39      0.68 o
   2   5  11       16.22       20.07      1.25 o
   3   5  11       66.88       68.85      2.16 o
   4   5  11        7.44        6.87      1.02 o
   5   5  11       49.12       51.16      2.53 o
   6   5  11        0.64        2.93      1.83 o
   7   5  11       33.01       36.68      3.11 o
 -14   6  11        7.22        5.19      3.04 o
 -13   6  11       80.81       78.59      4.26 o
 -12   6  11        2.71        2.96      1.14 o
 -11   6  11      181.18      186.82      6.51 o
 -10   6  11      118.40      122.86      8.54 o
  -9   6  11       20.99       16.51      1.69 o
  -8   6  11        2.44        2.99      1.27 o
  -7   6  11       28.69       30.14      1.91 o
  -6   6  11       37.60       40.18      2.81 o
  -5   6  11        1.59        1.30      0.64 o
  -4   6  11       16.22       18.60      1.01 o
  -3   6  11       17.10       17.61      0.99 o
  -2   6  11        1.32        1.50      0.59 o
  -1   6  11        2.52        2.05      0.63 o
   0   6  11        0.25       -0.02      0.54 o
   1   6  11        0.02        0.52      0.69 o
   2   6  11       72.91       73.71      2.99 o
   3   6  11       11.65       12.81      2.77 o
   4   6  11      111.85      113.93      3.71 o
   5   6  11        8.18        7.87      2.05 o
   6   6  11      226.92      255.15      8.20 o
   7   6  11        5.36        9.63      3.92 o
 -14   7  11        0.61       -0.21      1.70 o
 -13   7  11        0.23       -2.18      1.66 o
 -12   7  11       57.77       65.21      2.82 o
 -11   7  11        5.71        6.47      1.90 o
 -10   7  11        1.00        0.72      1.44 o
  -9   7  11        7.95        7.13      2.00 o
  -8   7  11       25.74       22.05      3.45 o
  -7   7  11        0.67        0.96      1.61 o
  -6   7  11       75.49       71.58      3.59 o
  -5   7  11        0.21       -0.91      0.57 o
  -4   7  11        9.65        9.30      1.05 o
  -3   7  11        9.33        9.30      0.93 o
  -2   7  11       11.36        9.42      1.32 o
  -1   7  11       51.43       46.61      2.00 o
   0   7  11       27.17       25.89      1.33 o
   1   7  11       19.91       17.81      1.26 o
   2   7  11       14.12       12.52      2.20 o
   3   7  11      473.56      468.89     10.30 o
   4   7  11       13.91       16.51      1.93 o
   5   7  11        8.33        9.57      2.10 o
   6   7  11       88.68       98.35      5.23 o
 -14   8  11       13.96       16.73      5.53 o
 -13   8  11        1.19       -6.72      3.70 o
 -12   8  11        9.54        6.16      4.52 o
 -11   8  11       74.40       87.10      8.51 o
 -10   8  11        3.07        2.35      3.62 o
  -9   8  11        0.41        1.19      3.06 o
  -8   8  11       18.29       13.33      3.77 o
  -7   8  11       57.84       67.98      4.60 o
  -6   8  11       28.95       30.73      3.42 o
  -5   8  11        1.58        1.12      0.93 o
  -4   8  11       16.41       17.79      1.31 o
  -3   8  11        1.56        1.48      0.77 o
  -2   8  11       46.82       43.08      1.64 o
  -1   8  11       68.83       62.77      2.07 o
   0   8  11       43.70       40.90      1.80 o
   1   8  11        4.95        2.77      1.09 o
   2   8  11        2.46        2.39      1.15 o
   3   8  11       81.89       82.08      3.23 o
   4   8  11      412.44      447.93     21.24 o
   5   8  11        3.62        3.39      1.35 o
   6   8  11       11.23       14.31      2.59 o
 -13   9  11        0.97       -0.26      4.18 o
 -12   9  11        9.61        8.36      4.55 o
 -11   9  11        6.06       11.39      4.55 o
 -10   9  11        1.60        0.93      3.47 o
  -9   9  11        1.86        7.28      3.88 o
  -8   9  11        0.21        0.78      2.87 o
  -7   9  11       16.53       15.53      3.96 o
  -6   9  11       61.93       58.33      3.15 o
  -5   9  11       13.54       10.95      1.45 o
  -4   9  11        2.74        3.88      1.22 o
  -3   9  11        6.47        5.76      1.11 o
  -2   9  11      112.02      103.80      3.21 o
  -1   9  11       14.62       17.19      1.37 o
   0   9  11        6.57        6.06      1.06 o
   1   9  11        7.60        9.32      1.44 o
   2   9  11        7.03        9.76      1.51 o
   3   9  11        5.99        7.78      1.50 o
   4   9  11        9.78       11.25      1.67 o
   5   9  11        0.04       -0.10      1.28 o
 -12  10  11        3.40       -0.82      3.92 o
 -11  10  11       10.64        8.74      4.52 o
 -10  10  11       14.92       26.95      5.56 o
  -9  10  11       27.26       21.95      4.82 o
  -8  10  11       20.35       17.99      4.41 o
  -7  10  11       18.80       15.27      3.85 o
  -6  10  11      107.00      106.45      4.22 o
  -5  10  11      197.62      192.90      7.06 o
  -4  10  11      171.98      176.81      6.63 o
  -3  10  11        0.24       -0.01      0.92 o
  -2  10  11       20.85       16.77      1.82 o
  -1  10  11       32.24       37.73      5.69 o
   0  10  11      123.14      119.55      4.79 o
   1  10  11      268.92      275.28      5.92 o
   2  10  11      102.06      104.24      5.03 o
   3  10  11        0.00        0.91      1.26 o
   4  10  11       28.52       22.95      2.10 o
 -11  11  11        9.63       -0.37      3.73 o
 -10  11  11       18.85       17.99      4.93 o
  -9  11  11        0.56        0.26      3.29 o
  -8  11  11        0.74        2.43      3.43 o
  -7  11  11        4.67        4.21      2.29 o
  -6  11  11        7.36        6.73      1.94 o
  -5  11  11        0.81        0.95      1.37 o
  -4  11  11        0.08       -0.21      1.25 o
  -3  11  11       44.10       40.94      3.14 o
  -2  11  11        7.53        5.62      1.40 o
  -1  11  11       22.56       21.78      4.78 o
   0  11  11        1.16        1.17      0.94 o
   1  11  11      112.40      114.48      4.51 o
   2  11  11      100.43       96.64      3.72 o
   3  11  11       49.00       56.87      2.97 o
   4  11  11        3.23        4.35      2.03 o
 -10  12  11        7.59        2.73      4.07 o
  -7  12  11       20.56       23.97      4.55 o
  -6  12  11       18.23       16.82      3.45 o
  -5  12  11       13.76       16.32      2.34 o
  -4  12  11        8.08        7.11      1.87 o
  -3  12  11        5.95        8.62      1.82 o
  -2  12  11       38.57       48.83      3.88 o
  -1  12  11       11.22       11.42      2.39 o
   0  12  11       22.97       24.27      3.14 o
   1  12  11       92.18      101.56      4.30 o
   2  12  11        0.42        2.90      1.62 o
  -7  13  11       37.48       50.48      6.23 o
  -6  13  11       39.87       48.91      6.57 o
  -5  13  11        1.01        5.90      3.14 o
  -4  13  11        1.96        5.64      3.51 o
  -3  13  11       32.22       33.11      5.53 o
  -2  13  11       29.99       34.01      5.41 o
  -1  13  11        3.21        4.85      2.09 o
   0  13  11       18.23       20.83      3.06 o
   1  13  11        4.40        5.41      1.73 o
  -7  14  11       41.03       55.52      6.94 o
  -6  14  11        2.89        0.52      3.17 o
  -5  14  11       16.68       18.74      4.82 o
  -4  14  11       10.19       13.70      4.29 o
  -3  14  11        0.53        1.16      3.10 o
  -2  14  11        2.82        6.27      3.81 o
  -1  14  11       11.98        8.78      2.05 o
 -15   0  12       10.28        8.84      2.36 o
 -14   0  12       79.15       73.99      4.30 o
 -13   0  12       30.94       31.02      2.99 o
 -12   0  12        2.55        1.16      4.20 o
 -11   0  12       83.97       75.47      3.97 o
 -10   0  12      124.81      137.16      5.88 o
  -9   0  12       22.57       23.78      3.36 o
  -8   0  12       34.47       32.73      2.50 o
  -7   0  12      254.51      237.31      5.74 o
  -6   0  12       47.33       36.53      2.64 o
  -5   0  12      689.50      646.29     11.00 o
  -4   0  12      197.68      180.79      4.25 o
  -3   0  12        0.41       -0.03      0.67 o
  -2   0  12       85.64       77.07      2.58 o
  -1   0  12       26.07       27.04      1.35 o
   0   0  12       21.96       26.25      1.63 o
   1   0  12        4.69        6.02      1.07 o
   2   0  12       46.26       48.05      3.40 o
   3   0  12        5.53        6.79      1.87 o
   4   0  12      133.68      140.50      5.77 o
   5   0  12      116.20      114.13      5.24 o
   6   0  12       18.09       18.02      2.61 o
   7   0  12        3.57        4.53      4.14 o
 -15   1  12       70.89       71.41      3.48 o
 -14   1  12       64.77       63.60      5.37 o
 -13   1  12       43.58       46.29      2.43 o
 -12   1  12       29.62       31.39      3.74 o
 -11   1  12      415.55      417.63      9.96 o
 -10   1  12        5.56        4.62      1.06 o
  -9   1  12       71.76       68.66      2.45 o
  -8   1  12       18.35       15.20      1.06 o
  -7   1  12       84.17       71.56      1.61 o
  -6   1  12       15.74       14.03      0.85 o
  -5   1  12       43.65       37.44      1.10 o
  -4   1  12      346.16      332.49      4.39 o
  -3   1  12      126.98      114.22      2.02 o
  -2   1  12      106.22      112.50      1.99 o
  -1   1  12      118.04      123.90      2.31 o
   0   1  12       17.87       19.45      0.92 o
   1   1  12        4.96        5.14      0.93 o
   2   1  12        6.43        7.01      0.99 o
   3   1  12      137.40      146.40      4.07 o
   4   1  12       82.00       87.58      3.14 o
   5   1  12        0.05       -0.74      1.19 o
   6   1  12        0.34        1.93      1.28 o
   7   1  12       28.15       29.88      2.26 o
 -15   2  12       26.98       24.45      2.65 o
 -14   2  12        8.21        8.69      2.30 o
 -13   2  12        1.75       -1.06      1.48 o
 -12   2  12       10.88       10.60      1.77 o
 -11   2  12       47.56       47.12      2.12 o
 -10   2  12       16.27       14.07      1.32 o
  -9   2  12        0.00       -1.46      0.81 o
  -8   2  12       10.99       10.55      0.84 o
  -7   2  12       76.96       76.99      1.85 o
  -6   2  12       10.10        6.51      0.66 o
  -5   2  12       93.67       73.77      1.64 o
  -4   2  12        4.27        4.12      0.59 o
  -3   2  12       35.29       33.47      1.29 o
  -2   2  12       82.67       78.55      1.73 o
  -1   2  12        0.06        0.94      0.53 o
   0   2  12       26.46       26.99      1.55 o
   1   2  12        4.56        5.93      0.81 o
   2   2  12       70.97       81.05      2.41 o
   3   2  12        4.12        3.36      1.25 o
   4   2  12       40.77       42.73      2.31 o
   5   2  12        7.52        8.08      1.49 o
   6   2  12        1.72        2.45      1.37 o
 -15   3  12        1.23        4.52      4.07 o
 -14   3  12       85.24       73.38      3.75 o
 -13   3  12      151.70      151.92      6.93 o
 -12   3  12        0.40        1.90      1.44 o
 -11   3  12       32.17       33.61      2.20 o
 -10   3  12        0.43        0.74      1.09 o
  -9   3  12        5.40        3.95      0.75 o
  -8   3  12       28.50       29.90      1.21 o
  -7   3  12        0.00        0.34      0.58 o
  -6   3  12       24.60       19.02      0.90 o
  -5   3  12      326.94      299.82      4.19 o
  -4   3  12        1.12        1.08      0.61 o
  -3   3  12        9.14        8.80      0.77 o
  -2   3  12       44.52       45.61      1.37 o
  -1   3  12       15.53       15.06      1.47 o
   0   3  12       19.08       19.59      1.09 o
   1   3  12       69.78       73.41      2.48 o
   2   3  12        6.14        7.86      0.91 o
   3   3  12       73.62       81.86      2.45 o
   4   3  12        5.64        6.87      1.54 o
   5   3  12        1.57        2.88      1.29 o
   6   3  12        6.68        9.72      1.61 o
 -15   4  12       10.30        8.10      5.84 o
 -14   4  12       17.25       13.58      2.89 o
 -13   4  12       16.55       16.42      3.75 o
 -12   4  12       18.40       15.89      2.04 o
 -11   4  12       66.98       70.93      3.30 o
 -10   4  12       18.55       20.58      1.37 o
  -9   4  12        0.09        0.36      0.73 o
  -8   4  12       22.59       21.24      1.19 o
  -7   4  12       18.91       18.50      1.19 o
  -6   4  12       68.22       63.35      1.51 o
  -5   4  12      199.48      197.20      3.36 o
  -4   4  12      127.90      136.88      2.59 o
  -3   4  12      221.49      220.13      4.10 o
  -2   4  12      161.23      155.92      3.22 o
  -1   4  12       12.27       12.48      0.92 o
   0   4  12      401.50      432.20      6.21 o
   1   4  12       57.48       59.92      2.47 o
   2   4  12       13.12       12.51      1.10 o
   3   4  12        0.23       -0.62      0.92 o
   4   4  12        4.89        4.95      1.26 o
   5   4  12       50.46       53.59      2.80 o
   6   4  12       11.47       15.17      2.40 o
 -14   5  12       36.48       34.11     11.61 o
 -13   5  12       13.56       15.28      4.46 o
 -12   5  12       41.15       36.85      2.97 o
 -11   5  12        7.19        6.29      1.08 o
 -10   5  12        0.76        1.26      0.85 o
  -9   5  12        2.17        2.31      0.89 o
  -8   5  12        0.23        0.08      0.85 o
  -7   5  12       14.98       12.18      1.19 o
  -6   5  12      149.95      143.09      3.00 o
  -5   5  12      126.21      123.66      2.94 o
  -4   5  12      158.84      146.68      3.40 o
  -3   5  12       56.64       51.68      1.64 o
  -2   5  12       59.28       53.50      1.65 o
  -1   5  12        4.63        2.11      0.68 o
   0   5  12       10.53       10.48      1.02 o
   1   5  12       21.72       19.14      1.25 o
   2   5  12        5.31        4.88      1.02 o
   3   5  12       82.51       90.27      2.63 o
   4   5  12        0.08        0.88      1.01 o
   5   5  12        0.08        0.64      1.33 o
   6   5  12       29.66       32.58      2.41 o
 -14   6  12        4.61        4.36      4.95 o
 -13   6  12        1.98        5.12      1.99 o
 -12   6  12        9.12        6.62      1.88 o
 -11   6  12        1.87        3.79      1.31 o
 -10   6  12       35.62       38.72      2.19 o
  -9   6  12       74.86       76.23      2.88 o
  -8   6  12      436.26      453.13      8.44 o
  -7   6  12       74.97       66.93      4.40 o
  -6   6  12       99.28       99.23      2.84 o
  -5   6  12       19.45       17.07      1.17 o
  -4   6  12        6.83        7.18      0.93 o
  -3   6  12      193.00      188.47      3.43 o
  -2   6  12        0.03        0.38      0.66 o
  -1   6  12        0.04        0.39      0.63 o
   0   6  12        0.07        1.40      0.68 o
   1   6  12        2.80        2.07      0.81 o
   2   6  12       18.08       19.65      1.43 o
   3   6  12        0.05       -0.11      1.05 o
   4   6  12       27.14       28.03      2.69 o
   5   6  12       19.99       23.50      2.63 o
 -14   7  12        0.00        1.37      1.80 o
 -13   7  12       56.20       61.63      3.70 o
 -12   7  12        0.60        2.49      1.29 o
 -11   7  12        0.67       -0.31      1.15 o
 -10   7  12       72.45       73.15      2.97 o
  -9   7  12        0.95       -1.64      3.21 o
  -8   7  12      177.31      164.27     10.57 o
  -7   7  12       49.16       41.28      9.05 o
  -6   7  12        9.32        5.64      1.48 o
  -5   7  12      146.10      133.05      3.91 o
  -4   7  12       21.89       21.55      1.75 o
  -3   7  12       22.46       22.57      1.31 o
  -2   7  12        0.71        0.96      0.67 o
  -1   7  12       20.46       18.51      1.14 o
   0   7  12        0.45        1.83      0.75 o
   1   7  12       10.79        8.63      1.40 o
   2   7  12       31.98       35.37      2.22 o
   3   7  12       20.05       17.87      2.91 o
   4   7  12       13.14       16.22      1.80 o
   5   7  12      181.23      201.65      7.22 o
 -13   8  12        0.68       -2.43      4.03 o
 -12   8  12        5.44        6.60      4.05 o
 -11   8  12        0.91        1.19      3.66 o
 -10   8  12        7.31       12.62      4.52 o
  -9   8  12       31.04       34.57      5.38 o
  -8   8  12       16.17       16.50      4.44 o
  -7   8  12      137.99      149.30      9.78 o
  -6   8  12       22.07       24.27      4.37 o
  -5   8  12       10.99        9.52      1.45 o
  -4   8  12        2.05        1.14      0.81 o
  -3   8  12       95.90       94.30      2.49 o
  -2   8  12       86.45       90.89      2.63 o
  -1   8  12        4.86        6.31      1.04 o
   0   8  12       67.91       69.07      2.50 o
   1   8  12       10.47       12.78      1.58 o
   2   8  12       38.89       37.65      2.34 o
   3   8  12        8.18        9.66      1.85 o
   4   8  12      360.16      373.60     18.93 o
 -12   9  12       33.73       33.49      6.35 o
 -11   9  12       40.31       43.72      6.76 o
 -10   9  12       16.87       24.30      5.45 o
  -9   9  12        0.87        0.49      3.06 o
  -8   9  12        0.27       -2.58      2.65 o
  -7   9  12        1.29        0.82      3.02 o
  -6   9  12        0.21        1.98      2.69 o
  -5   9  12        2.13        2.72      0.95 o
  -4   9  12       21.77       23.20      1.84 o
  -3   9  12       55.08       51.09      2.52 o
  -2   9  12       62.17       63.46      2.37 o
  -1   9  12      165.94      166.89      4.17 o
   0   9  12      192.98      198.09      4.74 o
   1   9  12      208.37      224.61      6.05 o
   2   9  12       44.44       43.06      5.81 o
   3   9  12       14.08       17.90      2.77 o
   4   9  12        0.11        3.88      1.47 o
 -12  10  12        6.93       -4.26      3.58 o
 -11  10  12        3.88        6.31      4.29 o
 -10  10  12        0.30        3.96      3.77 o
  -9  10  12        2.69        3.62      3.85 o
  -8  10  12        2.18       -3.47      2.80 o
  -7  10  12        3.96        2.17      3.40 o
  -6  10  12       33.80       39.46      5.41 o
  -5  10  12       86.37       88.40      4.56 o
  -4  10  12        9.92        9.68      1.96 o
  -3  10  12        9.44       10.69      2.09 o
  -2  10  12       78.65       67.78      3.34 o
  -1  10  12      211.70      219.61      5.07 o
   0  10  12        0.00        0.79      1.26 o
   1  10  12       70.33       70.27      3.16 o
   2  10  12       84.75       91.44      3.65 o
   3  10  12       48.86       52.98      3.25 o
 -11  11  12       18.40       16.69      5.45 o
 -10  11  12       34.55       47.82      6.91 o
  -9  11  12       22.05       30.28      5.53 o
  -8  11  12        6.94        9.03      3.99 o
  -5  11  12       43.41       33.84      3.08 o
  -4  11  12       57.38       53.47      3.66 o
  -3  11  12       21.08       19.67      2.69 o
  -2  11  12       10.04        7.09      2.09 o
  -1  11  12       58.81       60.62      3.21 o
   0  11  12        3.09        5.42      1.64 o
   1  11  12      136.91      143.21      5.30 o
   2  11  12        5.88        7.13      1.68 o
  -6  12  12       36.89       29.61      5.08 o
  -5  12  12        1.64        3.70      3.47 o
  -4  12  12       12.22       10.71      4.07 o
  -3  12  12        6.81        0.90      2.95 o
  -2  12  12        0.35        2.58      1.90 o
  -1  12  12       10.12        8.59      2.28 o
   0  12  12       48.73       51.67      3.34 o
   1  12  12       20.10       22.94      2.45 o
  -6  13  12        2.11        4.85      3.40 o
  -5  13  12        0.18        0.90      3.14 o
  -4  13  12        3.92        3.21      3.70 o
  -3  13  12       11.59        6.16      3.96 o
  -2  13  12       22.75       27.45      2.86 o
  -1  13  12        8.19        8.06      2.46 o
 -15   1  13       33.75       29.17      2.24 o
 -14   1  13       65.84       72.07      3.50 o
 -13   1  13       57.06       52.77      2.61 o
 -12   1  13       61.75       60.20      2.66 o
 -11   1  13        7.26        5.83      1.29 o
 -10   1  13        0.55       -0.29      0.98 o
  -9   1  13      116.02      110.42      3.42 o
  -8   1  13       26.32       24.27      1.23 o
  -7   1  13       20.32       19.60      0.98 o
  -6   1  13      111.68      109.49      2.32 o
  -5   1  13        3.76        5.30      0.69 o
  -4   1  13       19.16       24.18      1.09 o
  -3   1  13        6.00        4.90      0.65 o
  -2   1  13       33.98       30.26      1.38 o
  -1   1  13       45.86       45.87      1.42 o
   0   1  13       47.70       49.23      1.89 o
   1   1  13       52.43       54.39      1.98 o
   2   1  13        5.95        4.79      1.33 o
   3   1  13       16.50       19.92      1.79 o
   4   1  13       14.48       13.98      1.88 o
   5   1  13        2.47        5.56      1.48 o
 -15   2  13        3.82        1.73      1.88 o
 -14   2  13       27.58       24.68      2.67 o
 -13   2  13       47.21       53.58      2.61 o
 -12   2  13        4.76        3.82      1.39 o
 -11   2  13       29.64       31.64      1.99 o
 -10   2  13        0.77        0.20      0.84 o
  -9   2  13      112.17      107.15      2.81 o
  -8   2  13        3.65        2.82      0.67 o
  -7   2  13       68.11       67.98      1.72 o
  -6   2  13      396.10      361.84      5.22 o
  -5   2  13       11.93       10.18      0.82 o
  -4   2  13        4.80        5.86      0.68 o
  -3   2  13        0.09       -0.56      0.54 o
  -2   2  13       98.04      109.81      2.17 o
  -1   2  13       47.20       46.53      1.61 o
   0   2  13        0.00       -0.59      0.69 o
   1   2  13        0.08       -0.09      0.86 o
   2   2  13       90.83       89.77      3.59 o
   3   2  13        7.05        9.09      1.48 o
   4   2  13        0.69       -0.02      1.47 o
   5   2  13        0.70        1.33      1.34 o
 -14   3  13       46.23       38.83      2.97 o
 -13   3  13       30.14       25.33      2.54 o
 -12   3  13        0.10        0.07      1.49 o
 -11   3  13        8.71        7.17      1.10 o
 -10   3  13        0.74        0.83      0.79 o
  -9   3  13        3.27        2.61      0.92 o
  -8   3  13       17.71       14.19      0.99 o
  -7   3  13       49.56       53.60      1.52 o
  -6   3  13        0.87        1.35      0.55 o
  -5   3  13       25.33       24.64      1.68 o
  -4   3  13       24.40       21.67      1.14 o
  -3   3  13        3.04        3.59      0.80 o
  -2   3  13        4.55        5.36      0.95 o
  -1   3  13       39.47       42.42      1.53 o
   0   3  13      107.25      110.35      2.53 o
   1   3  13      293.29      305.00      5.09 o
   2   3  13        3.45        4.16      1.06 o
   3   3  13        1.97        1.76      1.26 o
   4   3  13       14.15       16.33      1.73 o
   5   3  13       58.34       63.26      3.44 o
 -14   4  13       23.88       23.28      2.94 o
 -13   4  13      115.98      116.37     11.95 o
 -12   4  13       49.40       46.18      2.27 o
 -11   4  13       59.09       62.77      2.52 o
 -10   4  13       45.68       49.12      2.04 o
  -9   4  13        2.93        1.47      0.72 o
  -8   4  13        2.81        3.37      0.76 o
  -7   4  13        1.41        1.05      0.69 o
  -6   4  13       36.57       35.73      1.35 o
  -5   4  13        1.25        1.20      0.82 o
  -4   4  13      254.79      226.50      5.04 o
  -3   4  13       21.88       21.14      1.38 o
  -2   4  13        0.38        1.30      0.84 o
  -1   4  13      118.45      119.76      3.05 o
   0   4  13        0.77        1.23      0.84 o
   1   4  13        0.00        0.25      0.95 o
   2   4  13       17.07       18.65      1.41 o
   3   4  13        7.84        9.97      1.26 o
   4   4  13        6.56        7.62      1.48 o
   5   4  13       14.66       21.88      1.95 o
 -14   5  13        0.05       -0.17      1.18 o
 -13   5  13       18.48       20.23      3.59 o
 -12   5  13        0.51       -0.81      1.07 o
 -11   5  13        0.73        0.54      1.03 o
 -10   5  13        0.01       -0.74      1.07 o
  -9   5  13        3.13        4.09      1.78 o
  -8   5  13       23.95       24.92      2.54 o
  -7   5  13      169.00      159.57      3.02 o
  -6   5  13       37.71       37.36      1.98 o
  -5   5  13      130.33      126.22      2.94 o
  -4   5  13       12.36       11.67      1.60 o
  -3   5  13       40.59       44.85      1.75 o
  -2   5  13        3.05        2.16      0.81 o
  -1   5  13        0.20        0.01      0.81 o
   0   5  13       35.59       34.32      2.02 o
   1   5  13      201.54      220.85      4.74 o
   2   5  13      180.83      185.17      4.13 o
   3   5  13        0.01        1.04      1.23 o
   4   5  13       19.64       21.61      2.04 o
   5   5  13       17.42       16.79      2.78 o
 -13   6  13       11.06       10.75      2.16 o
 -12   6  13        6.02        4.60      1.78 o
 -11   6  13        4.51        3.63      2.29 o
 -10   6  13        0.60        1.88      1.20 o
  -9   6  13       53.28       59.79      2.38 o
  -8   6  13        6.93        4.11      1.71 o
  -7   6  13       92.37       93.08      2.88 o
  -6   6  13       78.38       76.97      2.87 o
  -5   6  13      232.75      225.18      4.32 o
  -4   6  13        6.04        5.53      0.97 o
  -3   6  13        2.41        3.34      0.88 o
  -2   6  13        2.92        0.94      0.82 o
  -1   6  13        2.18        3.75      0.79 o
   0   6  13        8.28        6.76      1.60 o
   1   6  13       34.19       38.28      1.86 o
   2   6  13        4.00        2.36      1.28 o
   3   6  13      117.16      123.16      4.26 o
   4   6  13       50.40       54.13      2.92 o
 -13   7  13        5.98        3.17      4.70 o
 -12   7  13        0.03       -0.41      3.88 o
 -11   7  13        2.91        6.41      2.15 o
 -10   7  13       60.09       63.59      4.09 o
  -9   7  13        7.50        5.11      2.10 o
  -8   7  13        9.65        8.83      2.22 o
  -7   7  13      148.76      149.54      4.11 o
  -6   7  13      177.13      181.99      4.67 o
  -5   7  13      132.68      132.70      3.30 o
  -4   7  13        0.13        0.12      0.88 o
  -3   7  13      262.64      271.62      5.36 o
  -2   7  13       52.17       52.88      2.40 o
  -1   7  13        1.03        0.41      0.80 o
   0   7  13        0.24        0.74      0.91 o
   1   7  13        1.56        2.26      1.11 o
   2   7  13       14.44       13.38      1.53 o
   3   7  13       27.60       27.89      2.14 o
   4   7  13       31.28       37.79      3.79 o
 -12   8  13        0.70        0.52      1.97 o
 -11   8  13       20.17       16.81      2.79 o
 -10   8  13       49.39       36.17      3.34 o
  -9   8  13       13.80       15.33      2.61 o
  -8   8  13       71.23       61.82      6.83 o
  -7   8  13      116.07      112.02      4.81 o
  -6   8  13        3.23        4.64      1.54 o
  -5   8  13       18.57       14.38      1.82 o
  -4   8  13        5.62        8.91      1.30 o
  -3   8  13       26.09       28.45      1.48 o
  -2   8  13       16.81       16.63      1.28 o
  -1   8  13       84.43       83.78      2.57 o
   0   8  13       17.20       18.43      1.64 o
   1   8  13        0.02       -0.27      1.15 o
   2   8  13       54.56       52.58      2.85 o
   3   8  13        0.24        0.62      1.53 o
 -12   9  13        1.42        4.23      2.31 o
 -11   9  13       27.49       28.00      3.18 o
 -10   9  13        0.87        1.68      3.92 o
  -9   9  13        9.54        3.73      3.66 o
  -8   9  13       18.15       16.28      4.55 o
  -7   9  13       15.69       18.70      4.33 o
  -6   9  13       18.13       24.90      5.02 o
  -5   9  13       40.49       37.74      2.91 o
  -4   9  13       14.82       15.77      2.09 o
  -3   9  13       27.05       25.88      1.75 o
  -2   9  13        1.69        1.52      0.91 o
  -1   9  13      361.36      381.25      7.71 o
   0   9  13        3.22        6.35      1.51 o
   1   9  13       92.03       93.84      3.67 o
   2   9  13       30.21       36.38      2.48 o
 -11  10  13        0.26        8.03      4.55 o
 -10  10  13        0.94        7.24      4.29 o
  -9  10  13        0.20        2.20      3.32 o
  -8  10  13        0.50       -2.54      2.95 o
  -7  10  13        0.33       -0.26      3.14 o
  -6  10  13        1.13        3.62      3.06 o
  -5  10  13       32.09       28.78      3.14 o
  -4  10  13       27.85       26.62      2.06 o
  -3  10  13        6.46        4.34      1.37 o
  -2  10  13       95.70      105.85      4.72 o
  -1  10  13        0.01       -0.02      1.24 o
   0  10  13      100.54      104.41      3.93 o
   1  10  13      187.96      207.17      5.93 o
  -9  11  13       14.00       20.01      5.19 o
  -8  11  13        7.79        8.18      4.03 o
  -4  11  13       35.11       33.09      2.82 o
  -3  11  13        0.06        2.17      1.75 o
  -2  11  13      107.36      113.61      6.42 o
  -1  11  13       39.13       42.39      2.96 o
   0  11  13      110.67      117.07      4.80 o
  -4  12  13        0.16       -2.43      2.76 o
  -3  12  13       24.37       24.78      2.75 o
  -2  12  13        2.37        0.67      1.83 o
 -14   0  14        0.60       -0.93      1.76 o
 -13   0  14        1.12        1.51      1.94 o
 -12   0  14       14.34       11.65      2.33 o
 -11   0  14       35.30       41.04      3.23 o
 -10   0  14        5.02        3.65      1.28 o
  -9   0  14       46.36       44.03      3.00 o
  -8   0  14      340.99      310.25      7.38 o
  -7   0  14       38.43       34.55      2.44 o
  -6   0  14        0.74        3.04      1.15 o
  -5   0  14       23.92       27.30      1.49 o
  -4   0  14      200.20      217.25      4.65 o
  -3   0  14       16.53       17.60      2.86 o
  -2   0  14        7.16        5.36      1.30 o
  -1   0  14       42.64       48.09      2.72 o
   0   0  14        1.19        0.30      1.66 o
   1   0  14        6.66       11.89      2.20 o
   2   0  14       96.15       96.28      4.77 o
   3   0  14       22.72       31.56      6.20 o
   4   0  14        0.07        3.43      2.10 o
 -14   1  14        0.00        0.54      1.35 o
 -13   1  14        4.96        6.36      1.51 o
 -12   1  14        9.26       10.36      1.56 o
 -11   1  14       30.51       31.31      1.73 o
 -10   1  14        4.87        4.73      0.89 o
  -9   1  14       26.95       24.81      1.32 o
  -8   1  14        5.52        6.66      0.89 o
  -7   1  14       28.29       26.21      1.30 o
  -6   1  14       14.85       13.16      0.92 o
  -5   1  14       11.55        9.72      0.84 o
  -4   1  14       29.57       26.81      1.03 o
  -3   1  14      126.06      127.02      2.72 o
  -2   1  14       19.52       18.88      1.03 o
  -1   1  14      191.22      192.48      4.12 o
   0   1  14        0.85        2.17      0.96 o
   1   1  14       10.26       11.54      1.57 o
   2   1  14       23.49       23.64      2.56 o
   3   1  14        8.46       10.16      2.38 o
   4   1  14        0.78        2.30      1.61 o
 -14   2  14       30.77       30.99      2.29 o
 -13   2  14       38.13       41.21      3.55 o
 -12   2  14        5.96        5.98      1.27 o
 -11   2  14       11.23       13.30      1.30 o
 -10   2  14        8.50        8.89      1.32 o
  -9   2  14        1.62        2.57      0.80 o
  -8   2  14        1.83        3.71      0.80 o
  -7   2  14        5.77        2.90      0.72 o
  -6   2  14        4.33        5.05      0.83 o
  -5   2  14        3.57        4.29      0.72 o
  -4   2  14        0.13       -0.66      0.68 o
  -3   2  14       17.14       15.26      1.60 o
  -2   2  14      115.72      129.28      3.06 o
  -1   2  14        8.93        9.23      1.00 o
   0   2  14       24.93       31.52      2.91 o
   1   2  14        0.86        3.85      1.05 o
   2   2  14       53.97       58.33      2.69 o
   3   2  14       30.03       35.70      2.26 o
   4   2  14      125.77      132.97      4.14 o
 -14   3  14       21.28       22.57      3.63 o
 -13   3  14       45.65       39.96      2.00 o
 -12   3  14        8.80        8.75      1.52 o
 -11   3  14       56.32       53.06      2.11 o
 -10   3  14        4.27        4.51      1.42 o
  -9   3  14        0.59       -0.01      0.70 o
  -8   3  14        2.45        2.47      0.71 o
  -7   3  14       46.26       45.87      1.48 o
  -6   3  14       45.31       47.08      1.66 o
  -5   3  14        1.60        2.98      0.80 o
  -4   3  14        2.34        2.98      0.76 o
  -3   3  14        2.99        0.55      0.87 o
  -2   3  14        5.18        5.13      1.07 o
  -1   3  14      130.90      143.79      3.52 o
   0   3  14       25.06       26.44      1.36 o
   1   3  14       18.42       22.66      1.52 o
   2   3  14        2.15        3.78      1.08 o
   3   3  14       25.98       25.43      2.81 o
   4   3  14        7.81       10.47      1.69 o
 -13   4  14       25.64       24.24      4.60 o
 -12   4  14       12.71       13.93      1.68 o
 -11   4  14       22.89       23.23      2.46 o
 -10   4  14       33.21       35.24      1.70 o
  -9   4  14       70.40       72.38      3.16 o
  -8   4  14       79.01       82.14      2.22 o
  -7   4  14        0.71        1.71      0.87 o
  -6   4  14        0.27        0.79      0.73 o
  -5   4  14        8.64        9.57      1.19 o
  -4   4  14       15.21       17.94      1.86 o
  -3   4  14        0.21       -0.08      0.85 o
  -2   4  14       20.09       23.22      1.56 o
  -1   4  14       19.32       18.71      1.79 o
   0   4  14      103.91      121.70      3.18 o
   1   4  14       33.42       35.48      2.18 o
   2   4  14        0.45       -0.57      1.26 o
   3   4  14        4.33        4.44      2.12 o
 -13   5  14        2.54        0.87      2.31 o
 -12   5  14        1.28        0.97      4.03 o
 -11   5  14       67.10       62.59      3.71 o
 -10   5  14        2.02        1.35      1.18 o
  -9   5  14        6.36        8.79      1.35 o
  -8   5  14        2.68        2.14      0.82 o
  -7   5  14      156.42      149.72      3.38 o
  -6   5  14       64.61       60.18      2.09 o
  -5   5  14      158.54      169.72      3.93 o
  -4   5  14        0.16        0.29      0.95 o
  -3   5  14       91.79       91.97      2.74 o
  -2   5  14       44.60       48.47      2.03 o
  -1   5  14       45.97       51.10      3.02 o
   0   5  14       15.16       20.55      1.81 o
   1   5  14        0.01       -0.70      1.09 o
   2   5  14       19.20       17.93      2.00 o
   3   5  14        9.33        9.75      2.13 o
 -13   6  14        5.32        3.93      3.42 o
 -12   6  14        0.54        1.95      1.68 o
 -11   6  14        0.97        2.94      1.33 o
 -10   6  14       25.10       23.88      2.84 o
  -9   6  14       41.83       43.83      2.99 o
  -8   6  14       11.48       12.10      1.53 o
  -7   6  14        3.48        2.43      1.15 o
  -6   6  14       15.54        9.44      1.23 o
  -5   6  14       81.50       82.55      2.80 o
  -4   6  14       74.29       75.64      2.71 o
  -3   6  14       21.29       22.49      2.00 o
  -2   6  14      171.14      171.52      4.00 o
  -1   6  14        6.41        6.61      1.18 o
   0   6  14        0.16        0.61      0.97 o
   1   6  14        3.59        4.80      1.15 o
   2   6  14        0.01       -0.22      1.38 o
   3   6  14       15.06       14.24      2.98 o
 -12   7  14        2.28        0.19      3.96 o
 -11   7  14        1.70        3.55      2.12 o
 -10   7  14       21.86       21.53      2.83 o
  -9   7  14      183.02      183.31     10.53 o
  -8   7  14        7.06        8.92      3.00 o
  -7   7  14       50.87       45.85      2.41 o
  -6   7  14      168.15      161.03      3.84 o
  -5   7  14       15.95       16.99      1.47 o
  -4   7  14       90.54       97.29      2.89 o
  -3   7  14      648.77      666.20     11.11 o
  -2   7  14       19.00       21.23      2.54 o
  -1   7  14        0.02       -0.41      0.99 o
   0   7  14       70.94       74.59      2.77 o
   1   7  14        0.34       -0.86      1.07 o
   2   7  14        1.41        1.32      1.17 o
 -11   8  14        4.98        4.58      4.98 o
 -10   8  14       70.80       70.53      4.40 o
  -9   8  14       53.34       51.10      3.92 o
  -8   8  14        0.71        1.53      2.08 o
  -7   8  14        9.09        6.96      1.95 o
  -6   8  14       27.94       25.59      2.08 o
  -5   8  14       29.77       32.62      2.56 o
  -4   8  14      118.54      122.92      3.33 o
  -3   8  14        2.88        3.51      1.13 o
  -2   8  14       57.77       60.18      3.03 o
  -1   8  14      290.83      290.53      7.37 o
   0   8  14        1.82        0.90      1.37 o
   1   8  14       10.20       11.29      1.54 o
 -11   9  14       32.83       35.39      3.55 o
 -10   9  14       39.23       37.94      3.54 o
  -9   9  14        6.27        3.03      2.24 o
  -8   9  14       95.38       94.52      5.06 o
  -7   9  14       60.10       57.56      2.92 o
  -6   9  14       21.05       17.81      2.72 o
  -5   9  14        5.14        5.79      2.28 o
  -4   9  14       41.37       47.06      2.46 o
  -3   9  14        5.79        5.67      1.34 o
  -2   9  14       19.20       17.25      1.92 o
  -1   9  14      209.21      228.36      6.29 o
   0   9  14      100.70       95.93      3.80 o
  -9  10  14        5.14        5.04      4.14 o
  -8  10  14       10.35       21.32      5.19 o
  -7  10  14       24.28       20.20      4.97 o
  -6  10  14        9.15       10.86      2.39 o
  -5  10  14        0.38       -1.53      1.38 o
  -4  10  14        0.49        1.40      1.47 o
  -3  10  14        1.24        1.41      1.30 o
  -2  10  14        9.38        7.89      1.53 o
  -1  10  14       13.53       14.50      1.89 o
  -5  11  14        2.52        1.27      1.79 o
  -4  11  14        0.03       -0.56      1.79 o
  -3  11  14        5.85        7.49      1.90 o
 -13   1  15        7.96        6.36      1.29 o
 -12   1  15        0.08       -0.66      1.02 o
 -11   1  15        2.87        1.84      0.98 o
 -10   1  15       15.06       16.35      1.43 o
  -9   1  15        3.40        4.95      0.92 o
  -8   1  15       13.98       14.68      1.14 o
  -7   1  15        9.72        7.68      1.22 o
  -6   1  15        0.07        1.88      0.67 o
  -5   1  15        0.61        1.14      0.65 o
  -4   1  15        3.44        3.12      0.83 o
  -3   1  15      139.80      147.46      2.75 o
  -2   1  15       49.31       52.79      2.07 o
  -1   1  15       16.39       16.13      1.36 o
   0   1  15        6.81        7.52      1.50 o
   1   1  15       39.62       44.51      2.47 o
   2   1  15       35.32       45.08      2.80 o
 -13   2  15        2.13        2.10      1.14 o
 -12   2  15       20.66       20.32      1.59 o
 -11   2  15        0.99        2.47      0.89 o
 -10   2  15       63.22       65.35      2.08 o
  -9   2  15       18.49       18.81      1.74 o
  -8   2  15       11.26       10.65      1.37 o
  -7   2  15        1.63        2.22      0.74 o
  -6   2  15       45.98       45.31      1.68 o
  -5   2  15       18.82       18.94      1.21 o
  -4   2  15        3.54        4.61      0.87 o
  -3   2  15       99.78      100.48      2.97 o
  -2   2  15       96.75      103.52      2.87 o
  -1   2  15        5.99        7.30      1.16 o
   0   2  15       50.47       48.85      3.08 o
   1   2  15        1.18        3.56      1.40 o
   2   2  15       55.37       61.38      2.82 o
 -13   3  15       44.06       41.42      2.08 o
 -12   3  15        0.30        0.25      1.03 o
 -11   3  15        0.23        0.18      0.97 o
 -10   3  15        5.71        5.17      0.96 o
  -9   3  15        0.05       -0.06      0.76 o
  -8   3  15       83.19       85.96      2.31 o
  -7   3  15       17.45       21.21      1.32 o
  -6   3  15       33.69       32.51      1.47 o
  -5   3  15       10.89        9.10      1.26 o
  -4   3  15        7.83       10.11      1.25 o
  -3   3  15        5.79        3.87      1.29 o
  -2   3  15       57.20       61.76      3.41 o
  -1   3  15       21.73       23.87      1.87 o
   0   3  15        1.24        0.18      1.17 o
   1   3  15       13.57       14.67      1.68 o
   2   3  15       22.25       22.89      2.56 o
 -13   4  15        2.78        4.10      2.09 o
 -12   4  15        1.51        1.58      1.27 o
 -11   4  15        0.23        1.23      1.77 o
 -10   4  15        2.29        1.42      0.99 o
  -9   4  15        0.16        1.19      0.86 o
  -8   4  15      212.88      218.86      4.41 o
  -7   4  15        8.49       10.24      1.08 o
  -6   4  15       15.86       15.65      1.79 o
  -5   4  15        9.92       11.97      1.32 o
  -4   4  15       85.23       82.53      2.63 o
  -3   4  15        3.92        1.11      1.40 o
  -2   4  15        0.24        1.96      0.99 o
  -1   4  15        7.03        6.22      1.32 o
   0   4  15       21.92       22.70      2.15 o
   1   4  15        9.31       10.57      1.60 o
   2   4  15       14.57       15.07      3.38 o
 -12   5  15        3.64        2.35      1.85 o
 -11   5  15       40.29       49.77      4.32 o
 -10   5  15        6.23        7.25      1.03 o
  -9   5  15       11.20       13.75      2.00 o
  -8   5  15        9.38        9.53      1.29 o
  -7   5  15        2.67        3.09      1.08 o
  -6   5  15       26.30       25.63      1.77 o
  -5   5  15      469.17      489.39     11.60 o
  -4   5  15       65.71       68.08      2.84 o
  -3   5  15        0.01        0.47      1.34 o
  -2   5  15        0.05       -0.56      0.94 o
  -1   5  15       26.84       25.49      1.73 o
   0   5  15        0.50        1.58      1.04 o
   1   5  15        0.31       -0.54      1.30 o
 -12   6  15        6.15        6.65      4.67 o
 -11   6  15        8.49       14.11      5.11 o
 -10   6  15       87.39       94.38      5.49 o
  -9   6  15       55.53       52.28      2.59 o
  -8   6  15        0.30        0.11      1.20 o
  -7   6  15        0.07       -0.48      1.01 o
  -6   6  15      240.60      246.04      5.18 o
  -5   6  15        1.47        0.01      1.10 o
  -4   6  15        1.84        1.54      1.09 o
  -3   6  15       65.99       67.67      3.66 o
  -2   6  15       53.00       54.87      2.29 o
  -1   6  15        0.82        0.68      1.02 o
   0   6  15        5.79        5.33      1.21 o
   1   6  15        1.05        1.36      1.43 o
 -11   7  15       14.84       13.84      2.59 o
 -10   7  15        4.26        6.89      1.64 o
  -9   7  15       78.98       76.32      3.37 o
  -8   7  15        4.85        6.74      1.59 o
  -7   7  15        2.40        3.17      1.33 o
  -6   7  15        0.20        1.06      1.03 o
  -5   7  15       44.15       47.02      2.19 o
  -4   7  15        3.80        4.47      1.51 o
  -3   7  15      247.37      274.06      7.06 o
  -2   7  15        3.42        3.28      1.19 o
  -1   7  15        7.91        8.99      1.35 o
   0   7  15        9.81       11.71      1.71 o
 -10   8  15        4.48        5.76      1.62 o
  -9   8  15        0.00       -0.40      1.72 o
  -8   8  15       22.84       21.78      3.96 o
  -7   8  15       42.44       44.27      5.03 o
  -6   8  15        0.27        0.41      1.07 o
  -5   8  15        0.10       -0.62      1.31 o
  -4   8  15      179.60      189.65      4.43 o
  -3   8  15        1.78        2.48      1.17 o
  -2   8  15       33.24       31.99      2.09 o
  -1   8  15        9.01        7.41      1.45 o
  -9   9  15       13.03       11.36      2.73 o
  -8   9  15       95.42       99.18      4.01 o
  -7   9  15       19.07       21.01      3.29 o
  -6   9  15       73.60       76.99      3.46 o
  -5   9  15        1.23       -0.44      1.13 o
  -4   9  15       21.44       21.61      1.97 o
  -3   9  15        6.12        7.90      1.43 o
  -2   9  15        2.18        2.36      1.28 o
  -6  10  15        0.42        1.76      1.53 o
  -5  10  15       32.06       28.58      2.68 o
 -12   0  16        2.04        3.03      1.86 o
 -11   0  16       14.06       10.38      1.74 o
 -10   0  16        1.32        0.92      1.65 o
  -9   0  16       16.74       19.07      2.53 o
  -8   0  16        7.39        6.51      1.70 o
  -7   0  16        2.60        2.81      1.23 o
  -6   0  16        3.21        6.34      1.86 o
  -5   0  16      102.63      106.79      3.62 o
  -4   0  16      554.97      597.34     16.16 o
  -3   0  16        3.40        3.71      1.29 o
  -2   0  16        0.66       -0.39      1.71 o
  -1   0  16       10.44       10.89      2.52 o
   0   0  16       88.31       91.22      4.84 o
   1   0  16        7.66       11.41      2.91 o
 -12   1  16        6.50        7.05      1.15 o
 -11   1  16        0.79        1.82      0.97 o
 -10   1  16        0.03        0.72      1.19 o
  -9   1  16       24.86       23.82      2.07 o
  -8   1  16        0.11        0.53      0.82 o
  -7   1  16        0.24        1.63      0.93 o
  -6   1  16       43.75       46.62      2.36 o
  -5   1  16        0.02        0.55      0.97 o
  -4   1  16        2.72        2.51      0.87 o
  -3   1  16       26.85       30.07      3.65 o
  -2   1  16        2.44        2.17      1.22 o
  -1   1  16       67.10       72.22      2.92 o
   0   1  16       40.94       50.57      4.51 o
   1   1  16       50.84       62.42      2.90 o
 -12   2  16        4.74        5.08      1.07 o
 -11   2  16       40.77       41.00      1.81 o
 -10   2  16       78.33       71.74      3.71 o
  -9   2  16        5.11        6.47      1.04 o
  -8   2  16        0.05        0.76      0.94 o
  -7   2  16        3.98        4.89      1.34 o
  -6   2  16      150.95      154.28      3.67 o
  -5   2  16        0.00       -0.84      0.79 o
  -4   2  16        2.08        3.73      1.08 o
  -3   2  16        0.56        1.53      0.95 o
  -2   2  16        2.66        4.09      1.36 o
  -1   2  16       60.29       68.57      2.84 o
   0   2  16        2.02        1.15      1.80 o
 -12   3  16       17.85       16.70      1.69 o
 -11   3  16       16.34       17.08      1.57 o
 -10   3  16        4.41        4.16      1.15 o
  -9   3  16       30.36       34.40      1.87 o
  -8   3  16       24.61       26.52      1.68 o
  -7   3  16      246.83      258.82      5.34 o
  -6   3  16       13.40       13.57      1.83 o
  -5   3  16        3.26        3.66      1.06 o
  -4   3  16       32.61       33.43      1.81 o
  -3   3  16        0.28       -0.33      0.95 o
  -2   3  16        0.82        0.35      1.08 o
  -1   3  16        2.78        5.34      1.45 o
   0   3  16        0.95        1.20      1.32 o
 -11   4  16       38.02       40.03      2.03 o
 -10   4  16        0.05        0.74      1.48 o
  -9   4  16       13.44       11.67      1.86 o
  -8   4  16       39.39       48.06      2.15 o
  -7   4  16       14.12       15.05      1.95 o
  -6   4  16        1.44        0.92      1.14 o
  -5   4  16        3.84        4.38      1.18 o
  -4   4  16        7.00        5.54      1.23 o
  -3   4  16       11.87       12.82      2.25 o
  -2   4  16       11.16       11.70      1.37 o
  -1   4  16       27.45       29.45      2.18 o
   0   4  16        0.51        4.27      1.81 o
 -11   5  16        6.21        5.25      1.54 o
 -10   5  16        4.67        5.08      1.49 o
  -9   5  16        1.09        0.03      1.06 o
  -8   5  16        6.81        9.05      1.31 o
  -7   5  16        7.18        7.94      1.94 o
  -6   5  16        2.36        1.27      1.15 o
  -5   5  16      352.59      374.21      7.08 o
  -4   5  16        5.23        3.53      1.45 o
  -3   5  16        0.08       -0.40      0.98 o
  -2   5  16        0.03        0.55      1.04 o
  -1   5  16       55.95       64.54      2.93 o
 -10   6  16       16.35       19.18      3.04 o
  -9   6  16        5.28        6.42      1.31 o
  -8   6  16        0.00        0.98      1.08 o
  -7   6  16        0.01       -0.32      1.37 o
  -6   6  16      237.57      246.85      5.30 o
  -5   6  16        8.57        7.92      1.44 o
  -4   6  16      189.61      205.42      4.74 o
  -3   6  16        1.76        1.85      1.14 o
  -2   6  16        2.57        4.00      1.22 o
  -1   6  16       12.14       13.30      1.49 o
  -9   7  16        8.83       11.52      1.84 o
  -8   7  16        6.74        4.45      1.34 o
  -7   7  16        4.80        5.41      1.31 o
  -6   7  16        9.63       11.73      1.47 o
  -5   7  16        2.52        2.31      1.18 o
  -4   7  16        1.93        1.53      2.04 o
  -3   7  16      109.54      117.05      5.17 o
  -2   7  16       33.00       36.51      2.05 o
  -7   8  16       15.84       17.56      2.07 o
  -6   8  16       30.27       31.03      2.18 o
  -5   8  16        2.63        4.29      1.28 o
  -4   8  16        6.85        3.90      1.23 o
 -10   1  17       17.83       17.61      2.36 o
  -9   1  17       48.83       49.23      2.51 o
  -8   1  17       10.57       13.31      1.44 o
  -7   1  17        0.71        0.68      0.99 o
  -6   1  17        0.77        3.27      1.02 o
  -5   1  17       49.68       50.30      2.49 o
  -4   1  17        0.47       -0.11      1.48 o
  -3   1  17        2.67        5.66      1.42 o
  -2   1  17        6.16        9.05      2.05 o
 -10   2  17       71.43       75.96      2.71 o
  -9   2  17       54.89       59.01      2.40 o
  -8   2  17       19.67       19.76      1.95 o
  -7   2  17        6.61        7.98      1.25 o
  -6   2  17       53.16       53.35      3.24 o
  -5   2  17        0.02        1.13      1.01 o
  -4   2  17        1.66        3.16      1.79 o
  -3   2  17        1.66        3.57      1.42 o
  -2   2  17        1.44        1.96      1.40 o
 -10   3  17        9.66       10.02      1.40 o
  -9   3  17       25.92       26.91      2.74 o
  -8   3  17       51.26       56.68      2.30 o
  -7   3  17      224.72      230.65      7.16 o
  -6   3  17      132.54      134.06      3.56 o
  -5   3  17        6.11        4.23      1.19 o
  -4   3  17       42.83       49.95      2.19 o
  -3   3  17       25.73       25.71      2.09 o
  -2   3  17       42.67       48.60      2.61 o
  -9   4  17        0.08        1.37      1.36 o
  -8   4  17      292.29      302.71      7.08 o
  -7   4  17       40.08       40.32      2.12 o
  -6   4  17       35.73       38.10      2.37 o
  -5   4  17        0.20        1.09      1.35 o
  -4   4  17        9.14        8.76      1.33 o
  -3   4  17       14.53       15.02      1.50 o
  -8   5  17        0.11        1.44      1.14 o
  -7   5  17       26.04       30.59      1.94 o
  -6   5  17       36.69       42.76      2.18 o
  -5   5  17       72.19       77.58      3.58 o
  -4   5  17        3.98        5.09      1.76 o
 
